# Supplementary material for: An experimental study of deformation and fracture characteristics of shale with pore-water pressure and under triaxial cyclic loading
Source: R Soc Open Sci. 2018 Aug 22;5(8):180670. doi: 10.1098/rsos.180670 (PMC6124076; doi:10.1098/rsos.180670)
Supplement: The original data of the experiments under pore-water pressure of 10MPa [file rsos180670supp3.csv]

C:\Documents and Settings\Administrator\����\zhou14.csv
2017/6/20	14:32:09
���.10
diameter:50mm	Standard distance :100mm
���.	time	fload	displacement	deformation1	deformation2	stress	strain1	strain2	confining pressure	displacement2	water-pressure	discharge	temperature
	h	kN	mm	mm	mm	MPa
1	0.0001	0.13	-3.928	0.7872	-3.4311	1.692307692	0.01574455	-0.343108416	0.65	0	-0.0274	-148.4844	0
2	0.0259	0.25	-3.141	0.7892	-3.4368	3.153846154	0.0157848	-0.343679416	0.81	0	-0.0274	-147.851	0
3	0.046	0.36	8.916	0.7924	-3.4426	4.641025641	0.0158489	-0.344264416	1	0	-0.0278	-147.851	0
4	0.0473	0.48	9.686	0.7931	-3.4428	6.102564103	0.0158621	-0.344281016	1	0	-0.0278	-147.851	0
5	0.0484	0.59	10.349	0.7937	-3.4429	7.58974359	0.0158747	-0.344286416	1	0	-0.0274	-147.851	0
6	0.0494	0.71	10.952	0.7943	-3.443	9.051282051	0.01588535	-0.344295216	1	0	-0.0278	-147.851	0
7	0.0506	0.82	11.666	0.7948	-3.4431	10.53846154	0.01589545	-0.344308616	1	0	-0.0278	-147.851	0
8	0.0519	0.94	12.435	0.7953	-3.4432	12	0.0159055	-0.344315616	1	0	-0.0282	-147.851	0
9	0.0531	1.05	13.206	0.7957	-3.4433	13.48717949	0.0159149	-0.344325816	1	0	-0.0282	-147.851	0
10	0.0541	1.17	13.749	0.7961	-3.4433	14.94871795	0.01592245	-0.344328216	1	0	-0.0278	-147.851	0
11	0.0548	1.28	14.226	0.7964	-3.4434	16.43589744	0.0159275	-0.344335216	1	0	-0.0282	-147.851	0
12	0.0557	1.4	14.746	0.7967	-3.4433	17.8974359	0.0159344	-0.344334616	1	0	-0.0282	-147.851	0
13	0.0565	1.51	15.239	0.7971	-3.4434	19.35897436	0.0159413	-0.344343216	1	0	-0.0282	-147.851	0
14	0.0572	1.61	15.639	0.7973	-3.4435	20.64102564	0.015947	-0.344347816	1	0	-0.0278	-147.851	0
15	0.0581	1.72	16.196	0.7978	-3.4435	22.1025641	0.01595515	-0.344348616	1	0	-0.0282	-147.851	0
16	0.0589	1.84	16.518	0.798	-3.4435	23.58974359	0.0159608	-0.344351016	1	0	-0.0278	-147.851	0
17	0.0599	1.95	16.772	0.7984	-3.4436	25.05128205	0.01596835	-0.344355816	1	0	-0.0269	-147.851	0
18	0.0698	2.07	16.984	0.7993	-3.4446	26.53846154	0.0159866	-0.344455816	1.03	0	-0.0282	-147.851	0
19	0.0721	2.18	17.696	0.8	-3.4452	28	0.01599915	-0.344519616	1.08	0	-0.0286	-147.851	0
20	0.0739	2.3	18.212	0.8006	-3.4458	29.48717949	0.0160111	-0.344581016	1.13	0	-0.0282	-147.851	0
21	0.0757	2.41	18.771	0.8014	-3.4465	30.94871795	0.01602745	-0.344652616	1.17	0	-0.0286	-147.851	0
22	0.0774	2.53	19.268	0.8022	-3.4472	32.43589744	0.0160444	-0.344720416	1.22	0	-0.029	-147.851	0
23	0.0788	2.64	19.706	0.8029	-3.4478	33.8974359	0.0160576	-0.344777816	1.26	0	-0.0286	-147.851	0
24	0.0803	2.76	20.136	0.8037	-3.4483	35.38461538	0.01607335	-0.344833016	1.31	0	-0.0282	-147.851	0
25	0.0817	2.87	20.564	0.8045	-3.449	36.84615385	0.01608905	-0.344895216	1.36	0	-0.0282	-147.851	0
26	0.0831	2.99	20.989	0.8052	-3.4496	38.30769231	0.01610475	-0.344957416	1.41	0	-0.0286	-147.851	0
27	0.0845	3.09	21.404	0.806	-3.4502	39.58974359	0.01611985	-0.345022816	1.46	0	-0.0282	-147.851	0
28	0.0859	3.2	21.831	0.8069	-3.4509	41.05128205	0.01613745	-0.345085016	1.51	0	-0.029	-147.851	0
29	0.0871	3.3	22.186	0.8077	-3.4514	42.33333333	0.01615315	-0.345144816	1.56	0	-0.0286	-147.851	0
30	0.0884	3.42	22.583	0.8085	-3.4521	43.79487179	0.0161695	-0.345207816	1.62	0	-0.029	-147.851	0
31	0.0897	3.53	22.972	0.8094	-3.4528	45.25641026	0.01618775	-0.345277016	1.69	0	-0.0286	-147.851	0
32	0.0911	3.63	23.396	0.8104	-3.4536	46.53846154	0.01620845	-0.345358216	1.76	0	-0.0286	-147.851	0
33	0.0923	3.74	23.754	0.8113	-3.4542	48	0.0162261	-0.345424416	1.83	0	-0.0282	-147.851	0
34	0.0936	3.86	24.139	0.8122	-3.455	49.48717949	0.01624495	-0.345503016	1.9	0	-0.0286	-147.851	0
35	0.0953	3.97	24.465	0.8136	-3.456	50.94871795	0.01627195	-0.345603016	2	0	-0.029	-147.851	0
36	1.2229	4.09	25.432	0.8164	-3.4586	52.43589744	0.0163279	-0.345855016	2.12	0	-0.029	-147.851	0
37	1.2233	4.2	26.091	0.8168	-3.459	53.8974359	0.0163367	-0.345895216	2.2	0	-0.0294	-147.851	0
38	1.2237	4.34	26.72	0.8174	-3.4594	55.58974359	0.016348	-0.345939216	2.28	0	-0.0294	-147.851	0
39	1.224	4.45	27.223	0.8179	-3.4598	57.05128205	0.0163587	-0.345975616	2.35	0	-0.0298	-147.851	0
40	1.2242	4.6	27.765	0.8186	-3.4601	58.94871795	0.0163713	-0.346012616	2.42	0	-0.0294	-147.851	0
41	1.2245	4.73	28.328	0.8193	-3.4606	60.64102564	0.01638575	-0.346057416	2.5	0	-0.029	-147.851	0
42	1.2246	4.86	28.706	0.8198	-3.4609	62.33333333	0.01639515	-0.346085816	2.55	0	-0.029	-147.851	0
43	1.2248	4.98	29.099	0.8203	-3.4611	63.79487179	0.01640585	-0.346114016	2.61	0	-0.029	-147.851	0
44	1.225	5.11	29.48	0.8209	-3.4614	65.48717949	0.0164178	-0.346143216	2.67	0	-0.0294	-147.851	0
45	1.2252	5.24	29.859	0.8214	-3.4618	67.15384615	0.0164285	-0.346175616	2.73	0	-0.0286	-147.851	0
46	1.2253	5.34	30.054	0.8217	-3.4619	68.43589744	0.01643415	-0.346191216	2.76	0	-0.029	-147.851	0
47	1.2254	5.45	30.428	0.8224	-3.4622	69.8974359	0.01644735	-0.346221216	2.82	0	-0.0286	-147.851	0
48	1.2256	5.58	30.798	0.823	-3.4625	71.58974359	0.01646055	-0.346248816	2.89	0	-0.0294	-147.851	0
49	1.2258	5.73	31.174	0.8237	-3.4628	73.48717949	0.01647435	-0.346282616	2.96	0	-0.029	-147.851	0
50	1.226	5.88	31.533	0.8243	-3.4631	75.38461538	0.01648695	-0.346312616	3.03	0	-0.029	-147.851	0
51	1.2261	6.04	31.883	0.825	-3.4634	77.48717949	0.01650015	-0.346343216	3.1	0	-0.029	-147.851	0
52	1.2263	6.19	32.226	0.8257	-3.4638	79.38461538	0.0165146	-0.346375616	3.17	0	-0.029	-147.851	0
53	1.2265	6.34	32.562	0.8264	-3.4641	81.28205128	0.0165278	-0.346407816	3.24	0	-0.0294	-147.851	0
54	1.2266	6.49	32.9	0.8271	-3.4644	83.17948718	0.01654165	-0.346439416	3.31	0	-0.0294	-147.851	0
55	1.2268	6.63	33.218	0.8278	-3.4647	85.05128205	0.0165561	-0.346471616	3.38	0	-0.0298	-147.851	0
56	1.2269	6.73	33.379	0.8281	-3.4649	86.33333333	0.0165624	-0.346490416	3.42	0	-0.029	-147.851	0
57	1.2271	6.86	33.686	0.8288	-3.4652	88	0.0165762	-0.346519616	3.49	0	-0.029	-147.851	0
58	1.2273	7	33.985	0.8295	-3.4655	89.69230769	0.01659005	-0.346547216	3.56	0	-0.0294	-147.851	0
59	1.2274	7.18	34.274	0.8302	-3.4658	92	0.0166045	-0.346579416	3.63	0	-0.029	-147.851	0
60	1.2276	7.29	34.565	0.8309	-3.4661	93.48717949	0.0166177	-0.346609416	3.71	0	-0.0294	-147.851	0
61	1.2278	7.46	34.84	0.8316	-3.4664	95.58974359	0.01663215	-0.346641616	3.78	0	-0.0294	-147.851	0
62	1.2279	7.6	35.109	0.8323	-3.4667	97.48717949	0.016646	-0.346672416	3.85	0	-0.0294	-147.851	0
63	1.2281	7.75	35.372	0.8329	-3.467	99.38461538	0.01665855	-0.346695216	3.92	0	-0.0298	-147.851	0
64	1.2283	7.88	35.639	0.8336	-3.4672	101.0512821	0.0166724	-0.346723616	3.99	0	-0.0298	-147.851	0
65	1.2285	8.03	35.892	0.8342	-3.4675	102.9487179	0.01668435	-0.346754216	4.06	0	-0.029	-147.851	0
66	1.2286	8.16	36.142	0.8348	-3.4678	104.6410256	0.0166969	-0.346779416	4.14	0	-0.0298	-147.851	0
67	1.2288	8.31	36.386	0.8355	-3.4681	106.5384615	0.0167101	-0.346806216	4.21	0	-0.029	-147.851	0
68	1.229	8.46	36.633	0.8361	-3.4684	108.4358974	0.01672205	-0.346835416	4.28	0	-0.0298	-147.851	0
69	1.2292	8.57	36.869	0.8367	-3.4686	109.8974359	0.0167346	-0.346863016	4.35	0	-0.029	-147.851	0
70	1.2293	8.72	37.1	0.8373	-3.469	111.7948718	0.01674595	-0.346895216	4.42	0	-0.0294	-147.851	0
71	1.2295	8.85	37.329	0.838	-3.4692	113.4871795	0.01675915	-0.346919616	4.49	0	-0.0298	-147.851	0
72	1.2297	8.98	37.565	0.8386	-3.4695	115.1794872	0.01677105	-0.346946416	4.56	0	-0.029	-147.851	0
73	1.2299	9.11	37.792	0.8391	-3.4697	116.8461538	0.0167824	-0.346974016	4.62	0	-0.0298	-147.851	0
74	1.23	9.25	38.017	0.8397	-3.47	118.5384615	0.01679495	-0.346997616	4.69	0	-0.029	-147.851	0
75	1.2302	9.36	38.231	0.8403	-3.4702	120.025641	0.01680625	-0.347018816	4.74	0	-0.029	-147.851	0
76	1.2304	9.49	38.411	0.8408	-3.4704	121.6923077	0.01681695	-0.347036216	4.79	0	-0.0286	-147.851	0
77	1.2306	9.62	38.55	0.8413	-3.4706	123.3846154	0.0168264	-0.347055016	4.82	0	-0.029	-147.851	0
78	1.2308	9.74	38.696	0.842	-3.4707	124.8461538	0.0168402	-0.347073216	4.86	0	-0.0282	-147.851	0
79	1.2311	9.85	38.781	0.8426	-3.4709	126.3333333	0.01685155	-0.347090616	4.9	0	-0.029	-147.851	0
80	1.2315	9.99	38.836	0.8434	-3.4712	128.025641	0.0168679	-0.347117216	4.93	0	-0.029	-147.851	0
81	1.2513	10.12	39.603	0.8505	-3.4748	129.6923077	0.01701055	-0.347480217	5.19	0	-0.0294	-147.851	0
82	1.2516	10.25	39.989	0.8509	-3.4751	131.3846154	0.0170181	-0.347511817	5.29	0	-0.0294	-147.851	0
83	1.2519	10.38	40.316	0.8512	-3.4754	133.0769231	0.01702375	-0.347537017	5.37	0	-0.0298	-147.851	0
84	1.2521	10.49	40.543	0.8514	-3.4755	134.5384615	0.0170288	-0.347553617	5.42	0	-0.0306	-147.851	0
85	1.2523	10.61	40.773	0.8518	-3.4757	136.025641	0.0170357	-0.347570817	5.49	0	-0.0298	-147.851	0
86	1.2524	10.72	41.005	0.8521	-3.4758	137.4871795	0.01704135	-0.347584217	5.54	0	-0.0302	-147.851	0
87	1.2526	10.86	41.243	0.8524	-3.476	139.1794872	0.01704765	-0.347601617	5.6	0	-0.0294	-147.851	0
88	1.2528	10.99	41.473	0.8528	-3.4762	140.8461538	0.0170552	-0.347618817	5.66	0	-0.0294	-147.851	0
89	1.2529	11.13	41.698	0.8531	-3.4764	142.7435897	0.0170621	-0.347638617	5.73	0	-0.0294	-147.851	0
90	1.2531	11.25	41.921	0.8535	-3.4765	144.2307692	0.01706905	-0.347653617	5.79	0	-0.0298	-147.851	0
91	1.2533	11.41	42.145	0.8539	-3.4767	146.3333333	0.0170772	-0.347673217	5.85	0	-0.0302	-147.851	0
92	1.2535	11.55	42.359	0.8542	-3.4769	148.025641	0.0170841	-0.347691417	5.91	0	-0.0298	-147.851	0
93	1.2536	11.69	42.57	0.8546	-3.4771	149.9230769	0.0170923	-0.347708617	5.98	0	-0.0298	-147.851	0
94	1.2538	11.81	42.777	0.855	-3.4773	151.3846154	0.01709985	-0.347725217	6.04	0	-0.0298	-147.851	0
95	1.254	11.96	42.988	0.8554	-3.4775	153.2820513	0.01710865	-0.347746417	6.1	0	-0.0302	-147.851	0
96	1.2542	12.07	43.188	0.8559	-3.4777	154.7435897	0.01711745	-0.347767017	6.17	0	-0.0302	-147.851	0
97	1.2543	12.2	43.388	0.8562	-3.4779	156.4358974	0.017125	-0.347788217	6.23	0	-0.0294	-147.851	0
98	1.2545	12.35	43.585	0.8567	-3.478	158.3333333	0.0171344	-0.347804017	6.29	0	-0.0298	-147.851	0
99	1.2547	12.46	43.788	0.8572	-3.4783	159.7948718	0.01714385	-0.347826817	6.36	0	-0.0298	-147.851	0
100	1.2549	12.6	43.982	0.8576	-3.4784	161.4871795	0.0171514	-0.347844017	6.42	0	-0.0294	-147.851	0
101	1.255	12.73	44.175	0.858	-3.4786	163.1794872	0.0171608	-0.347862217	6.48	0	-0.029	-147.851	0
102	1.2552	12.84	44.366	0.8584	-3.4788	164.6410256	0.017169	-0.347881017	6.55	0	-0.029	-147.851	0
103	1.2554	12.99	44.562	0.8589	-3.479	166.5384615	0.0171784	-0.347899217	6.61	0	-0.0294	-147.851	0
104	1.2556	13.12	44.749	0.8594	-3.4792	168.2307692	0.0171872	-0.347918817	6.68	0	-0.0298	-147.851	0
105	1.2557	13.24	44.936	0.8598	-3.4794	169.6923077	0.017196	-0.347935417	6.74	0	-0.0294	-147.851	0
106	1.2559	13.37	45.122	0.8603	-3.4796	171.3846154	0.01720605	-0.347955817	6.8	0	-0.0294	-147.851	0
107	1.2561	13.48	45.312	0.8607	-3.4798	172.8717949	0.01721485	-0.347976417	6.87	0	-0.029	-147.851	0
108	1.2562	13.65	45.494	0.8612	-3.48	174.974359	0.0172249	-0.347995217	6.93	0	-0.0298	-147.851	0
109	1.2564	13.76	45.674	0.8617	-3.4801	176.4358974	0.017235	-0.348011817	7	0	-0.0302	-147.851	0
110	1.2566	13.91	45.855	0.8622	-3.4803	178.3333333	0.01724315	-0.348034617	7.06	0	-0.029	-147.851	0
111	1.2568	14.03	46.04	0.8627	-3.4805	179.8205128	0.0172532	-0.348052817	7.12	0	-0.0298	-147.851	0
112	1.2569	14.16	46.217	0.8632	-3.4807	181.4871795	0.01726325	-0.348072417	7.18	0	-0.0294	-147.851	0
113	1.2571	14.27	46.392	0.8636	-3.481	182.974359	0.0172727	-0.348095217	7.25	0	-0.029	-147.851	0
114	1.2573	14.39	46.565	0.8641	-3.4811	184.4358974	0.0172815	-0.348109417	7.31	0	-0.029	-147.851	0
115	1.2575	14.52	46.744	0.8646	-3.4813	186.1282051	0.01729155	-0.348129217	7.37	0	-0.0294	-147.851	0
116	1.2576	14.67	46.916	0.865	-3.4815	188.025641	0.01730035	-0.348147217	7.44	0	-0.0298	-147.851	0
117	1.2578	14.81	47.088	0.8655	-3.4817	189.9230769	0.0173098	-0.348169217	7.5	0	-0.0298	-147.851	0
118	1.258	14.93	47.26	0.866	-3.4818	191.3846154	0.01731985	-0.348184217	7.57	0	-0.0294	-147.851	0
119	1.2582	15.04	47.435	0.8665	-3.482	192.8717949	0.0173299	-0.348199217	7.63	0	-0.0302	-147.851	0
120	1.2583	15.17	47.604	0.867	-3.4822	194.5384615	0.01733935	-0.348217417	7.69	0	-0.0306	-147.851	0
121	1.2585	15.31	47.774	0.8675	-3.4823	196.2307692	0.0173494	-0.348233817	7.76	0	-0.0302	-147.851	0
122	1.2587	15.44	47.944	0.8679	-3.4825	197.9230769	0.0173582	-0.348253617	7.82	0	-0.0306	-147.851	0
123	1.2589	15.62	48.199	0.8687	-3.4828	200.2307692	0.0173739	-0.348279617	7.92	0	-0.0302	-147.851	0
124	1.2591	15.73	48.366	0.8691	-3.483	201.7179487	0.0173827	-0.348297617	7.98	0	-0.0302	-147.851	0
125	1.2593	15.88	48.538	0.8696	-3.4832	203.5897436	0.01739275	-0.348317417	8.04	0	-0.0302	-147.851	0
126	1.2595	16	48.702	0.8701	-3.4833	205.0769231	0.0174022	-0.348331617	8.1	0	-0.0298	-147.851	0
127	1.2596	16.13	48.866	0.8706	-3.4835	206.7692308	0.0174116	-0.348349617	8.17	0	-0.0302	-147.851	0
128	1.2598	16.28	49.033	0.8711	-3.4836	208.6666667	0.01742295	-0.348362217	8.23	0	-0.0298	-147.851	0
129	1.2601	16.46	49.272	0.8718	-3.4839	210.974359	0.01743675	-0.348393017	8.33	0	-0.0302	-147.851	0
130	1.2602	16.59	49.438	0.8723	-3.484	212.6666667	0.01744555	-0.348404817	8.39	0	-0.0302	-147.851	0
131	1.2604	16.72	49.597	0.8728	-3.4842	214.3333333	0.01745625	-0.348423617	8.45	0	-0.0302	-147.851	0
132	1.2606	16.83	49.756	0.8733	-3.4844	215.8205128	0.01746505	-0.348440217	8.52	0	-0.0302	-147.851	0
133	1.2608	16.98	49.915	0.8737	-3.4846	217.7179487	0.0174745	-0.348456817	8.58	0	-0.0298	-147.851	0
134	1.261	17.15	50.155	0.8744	-3.4848	219.8205128	0.01748895	-0.348484217	8.68	0	-0.0298	-147.851	0
135	1.2612	17.26	50.319	0.8749	-3.485	221.2820513	0.01749835	-0.348504017	8.74	0	-0.0306	-147.851	0
136	1.2614	17.39	50.475	0.8754	-3.4852	222.974359	0.0175084	-0.348523617	8.8	0	-0.0294	-147.851	0
137	1.2615	17.54	50.63	0.8759	-3.4854	224.8717949	0.01751785	-0.348542617	8.86	0	-0.0298	-147.851	0
138	1.2617	17.65	50.785	0.8763	-3.4856	226.3333333	0.01752665	-0.348559017	8.93	0	-0.0294	-147.851	0
139	1.2619	17.79	50.938	0.8768	-3.4857	228.025641	0.0175361	-0.348570817	8.99	0	-0.0302	-147.851	0
140	1.2621	17.92	51.095	0.8773	-3.4859	229.7179487	0.0175455	-0.348587417	9.05	0	-0.0298	-147.851	0
141	1.2623	18.1	51.324	0.878	-3.4861	232.025641	0.01755995	-0.348612617	9.15	0	-0.0298	-147.851	0
142	1.2625	18.23	51.474	0.8784	-3.4863	233.7179487	0.01756875	-0.348626017	9.21	0	-0.0298	-147.851	0
143	1.2627	18.36	51.624	0.8789	-3.4864	235.3846154	0.01757755	-0.348644817	9.28	0	-0.0298	-147.851	0
144	1.2628	18.48	51.774	0.8794	-3.4866	236.8717949	0.01758825	-0.348662217	9.34	0	-0.0298	-147.851	0
145	1.263	18.62	51.928	0.8799	-3.4868	238.7692308	0.0175977	-0.348678817	9.4	0	-0.031	-147.851	0
146	1.2632	18.74	52.077	0.8803	-3.487	240.2307692	0.0176065	-0.348696017	9.46	0	-0.0306	-147.851	0
147	1.2634	18.89	52.227	0.8808	-3.4871	242.1282051	0.01761655	-0.348711817	9.53	0	-0.0298	-147.851	0
148	1.2636	19.05	52.45	0.8815	-3.4874	244.2307692	0.01763035	-0.348735417	9.62	0	-0.0302	-147.851	0
149	1.2638	19.17	52.597	0.882	-3.4875	245.7179487	0.0176398	-0.348752017	9.68	0	-0.0302	-147.851	0
150	1.264	19.3	52.748	0.8825	-3.4877	247.3846154	0.01764925	-0.348768617	9.75	0	-0.0302	-147.851	0
151	1.2641	19.46	52.894	0.8829	-3.4879	249.5128205	0.01765865	-0.348785017	9.81	0	-0.0302	-147.851	0
152	1.2644	19.63	53.103	0.8836	-3.488	251.6153846	0.01767185	-0.348804817	9.87	0	-0.0294	-147.851	0
153	1.2646	19.74	53.199	0.8841	-3.4881	253.0769231	0.0176813	-0.348813417	9.9	0	-0.0294	-147.851	0
154	1.2648	19.86	53.291	0.8846	-3.4882	254.5641026	0.017692	-0.348823617	9.93	0	-0.0294	-147.851	0
155	1.2654	19.99	53.362	0.8854	-3.4884	256.2307692	0.0177083	-0.348841017	9.97	0	-0.0302	-147.851	0
156	1.2767	20.1	53.992	0.89	-3.4897	257.7179487	0.01779945	-0.348973217	10.04	0	-0.0302	-147.851	0
157	1.277	20.22	54.144	0.8902	-3.4898	259.1794872	0.01780325	-0.348982817	10.1	0	-0.0306	-147.851	0
158	1.2773	20.38	54.406	0.8906	-3.49	261.2820513	0.0178114	-0.349001617	10.19	0	-0.0302	-147.851	0
159	1.2775	20.48	54.546	0.8908	-3.4901	262.5641026	0.0178158	-0.349011817	10.25	0	-0.0302	-147.851	0
160	1.2777	20.61	54.689	0.891	-3.4902	264.2307692	0.01782085	-0.349022817	10.3	0	-0.0306	-147.851	0
161	1.2779	20.76	54.831	0.8914	-3.4903	266.1282051	0.0178271	-0.349033217	10.36	0	-0.0306	-147.851	0
162	1.278	20.87	54.977	0.8917	-3.4904	267.6153846	0.01783405	-0.349043417	10.42	0	-0.0298	-147.851	0
163	1.2782	21	55.117	0.892	-3.4906	269.2820513	0.01784035	-0.349061417	10.48	0	-0.0298	-147.851	0
164	1.2784	21.12	55.254	0.8923	-3.4907	270.7692308	0.017846	-0.349073217	10.54	0	-0.031	-147.851	0
165	1.2786	21.28	55.394	0.8926	-3.4909	272.8717949	0.01785225	-0.349085017	10.6	0	-0.0302	-147.851	0
166	1.2787	21.4	55.528	0.893	-3.491	274.3333333	0.0178592	-0.349095417	10.66	0	-0.0314	-147.851	0
167	1.2789	21.51	55.661	0.8933	-3.4911	275.8205128	0.01786675	-0.349110217	10.72	0	-0.0306	-147.851	0
168	1.2791	21.65	55.794	0.8937	-3.4912	277.5128205	0.01787365	-0.349122017	10.78	0	-0.0302	-147.851	0
169	1.2792	21.79	55.925	0.894	-3.4914	279.4102564	0.01788055	-0.349141017	10.84	0	-0.031	-147.851	0
170	1.2795	21.96	56.122	0.8946	-3.4916	281.5128205	0.01789125	-0.349159817	10.94	0	-0.0306	-147.851	0
171	1.2797	22.09	56.257	0.8949	-3.4917	283.1794872	0.01789815	-0.349173217	11	0	-0.0306	-147.851	0
172	1.2799	22.22	56.387	0.8953	-3.4919	284.8717949	0.0179057	-0.349187417	11.06	0	-0.0302	-147.851	0
173	1.28	22.35	56.516	0.8957	-3.492	286.5641026	0.01791325	-0.349202417	11.13	0	-0.0302	-147.851	0
174	1.2802	22.47	56.646	0.896	-3.4921	288.025641	0.0179208	-0.349214217	11.19	0	-0.0302	-147.851	0
175	1.2804	22.61	56.78	0.8964	-3.4923	289.9230769	0.01792835	-0.349229217	11.25	0	-0.0306	-147.851	0
176	1.2806	22.76	56.97	0.897	-3.4925	291.8205128	0.01794025	-0.349252017	11.34	0	-0.0306	-147.851	0
177	1.2808	22.93	57.102	0.8974	-3.4927	293.9230769	0.01794845	-0.349266217	11.41	0	-0.0298	-147.851	0
178	1.281	23.06	57.23	0.8977	-3.4928	295.6153846	0.01795475	-0.349280417	11.47	0	-0.0302	-147.851	0
179	1.2812	23.17	57.359	0.8981	-3.493	297.0769231	0.01796225	-0.349295417	11.53	0	-0.0306	-147.851	0
180	1.2813	23.29	57.489	0.8985	-3.4931	298.5641026	0.01797045	-0.349309417	11.59	0	-0.0302	-147.851	0
181	1.2815	23.4	57.622	0.8989	-3.4933	300.025641	0.017978	-0.349326817	11.66	0	-0.0306	-147.851	0
182	1.2817	23.55	57.751	0.8993	-3.4934	301.9230769	0.0179868	-0.349341017	11.72	0	-0.0306	-147.851	0
183	1.2819	23.67	57.88	0.8997	-3.4936	303.4102564	0.01799495	-0.349357617	11.78	0	-0.0298	-147.851	0
184	1.2821	23.83	58.075	0.9003	-3.4938	305.5128205	0.0180069	-0.349375617	11.88	0	-0.0306	-147.851	0
185	1.2823	23.98	58.202	0.9008	-3.4939	307.4102564	0.0180151	-0.349388217	11.94	0	-0.031	-147.851	0
186	1.2825	24.11	58.333	0.9011	-3.494	309.0769231	0.0180226	-0.349402417	12	0	-0.0306	-147.851	0
187	1.2826	24.24	58.459	0.9016	-3.4942	310.7692308	0.01803205	-0.349419017	12.06	0	-0.0302	-147.851	0
188	1.2829	24.42	58.648	0.9022	-3.4944	313.0769231	0.01804335	-0.349440217	12.16	0	-0.0302	-147.851	0
189	1.2831	24.57	58.773	0.9026	-3.4945	314.974359	0.0180528	-0.349452817	12.22	0	-0.0306	-147.851	0
190	1.2833	24.73	58.96	0.9033	-3.4947	317.0769231	0.01806535	-0.349473217	12.32	0	-0.0302	-147.851	0
191	1.2835	24.85	59.084	0.9037	-3.4949	318.5641026	0.01807415	-0.349491417	12.38	0	-0.0302	-147.851	0
192	1.2837	24.98	59.208	0.9041	-3.495	320.2564103	0.01808235	-0.349504817	12.44	0	-0.0306	-147.851	0
193	1.2838	25.09	59.336	0.9045	-3.4952	321.7179487	0.0180899	-0.349517417	12.5	0	-0.0302	-147.851	0
194	1.284	25.23	59.461	0.905	-3.4953	323.4102564	0.0180993	-0.349533217	12.57	0	-0.0306	-147.851	0
195	1.2842	25.36	59.585	0.9054	-3.4955	325.0769231	0.0181075	-0.349545817	12.63	0	-0.0306	-147.851	0
196	1.2844	25.49	59.708	0.9058	-3.4956	326.7692308	0.0181163	-0.349559217	12.69	0	-0.0306	-147.851	0
197	1.2846	25.65	59.896	0.9064	-3.4958	328.8717949	0.01812885	-0.349579617	12.79	0	-0.0306	-147.851	0
198	1.2848	25.8	60.019	0.9069	-3.496	330.7692308	0.0181383	-0.349595417	12.85	0	-0.0302	-147.851	0
199	1.285	25.95	60.144	0.9073	-3.4961	332.6666667	0.01814645	-0.349609617	12.91	0	-0.0306	-147.851	0
200	1.2852	26.13	60.328	0.908	-3.4963	334.974359	0.01815965	-0.349633217	13.01	0	-0.0314	-147.851	0
201	1.2854	26.24	60.45	0.9085	-3.4965	336.4615385	0.0181691	-0.349646617	13.07	0	-0.0306	-147.851	0
202	1.2856	26.36	60.571	0.9088	-3.4966	337.9230769	0.01817665	-0.349658417	13.13	0	-0.0306	-147.851	0
203	1.2858	26.51	60.691	0.9093	-3.4968	339.8205128	0.01818545	-0.349679617	13.2	0	-0.0302	-147.851	0
204	1.2859	26.61	60.815	0.9097	-3.4969	341.1025641	0.01819425	-0.349691417	13.26	0	-0.0306	-147.851	0
205	1.2861	26.75	60.934	0.9102	-3.497	342.974359	0.01820305	-0.349704017	13.32	0	-0.031	-147.851	0
206	1.2863	26.87	61.053	0.9106	-3.4972	344.4615385	0.01821245	-0.349719017	13.38	0	-0.0306	-147.851	0
207	1.2865	27.02	61.173	0.911	-3.4973	346.3589744	0.01822	-0.349731617	13.45	0	-0.0306	-147.851	0
208	1.2867	27.18	61.354	0.9117	-3.4975	348.4615385	0.01823385	-0.349752017	13.54	0	-0.0306	-147.851	0
209	1.2869	27.29	61.474	0.9122	-3.4976	349.9230769	0.01824325	-0.349763817	13.6	0	-0.0302	-147.851	0
210	1.287	27.39	61.536	0.9124	-3.4977	351.2051282	0.01824765	-0.349771017	13.63	0	-0.0306	-147.851	0
211	1.2872	27.57	61.718	0.913	-3.4979	353.5128205	0.01826025	-0.349789817	13.73	0	-0.031	-147.851	0
212	1.2874	27.71	61.837	0.9135	-3.498	355.2051282	0.01826965	-0.349802417	13.79	0	-0.0298	-147.851	0
213	1.2877	27.89	62.014	0.9141	-3.4983	357.5128205	0.01828225	-0.349826017	13.88	0	-0.031	-147.851	0
214	1.2879	28.05	62.193	0.9148	-3.4985	359.6153846	0.01829605	-0.349846617	13.98	0	-0.0302	-147.851	0
215	1.2881	28.18	62.311	0.9152	-3.4986	361.3076923	0.01830425	-0.349859217	14.04	0	-0.0306	-147.851	0
216	1.2883	28.3	62.43	0.9157	-3.4987	362.7692308	0.01831305	-0.349874817	14.1	0	-0.0314	-147.851	0
217	1.2885	28.44	62.552	0.9161	-3.4989	364.6666667	0.01832185	-0.349886617	14.17	0	-0.0314	-147.851	0
218	1.2886	28.56	62.67	0.9165	-3.499	366.1538462	0.01833065	-0.349900817	14.23	0	-0.0306	-147.851	0
219	1.2888	28.71	62.787	0.917	-3.4991	368.0512821	0.0183407	-0.349912617	14.29	0	-0.031	-147.851	0
220	1.289	28.82	62.903	0.9175	-3.4993	369.5128205	0.0183495	-0.349926817	14.36	0	-0.031	-147.851	0
221	1.2891	28.94	63.024	0.9179	-3.4994	371	0.01835765	-0.349942617	14.42	0	-0.0306	-147.851	0
222	1.2893	29.07	63.139	0.9184	-3.4996	372.6666667	0.0183671	-0.349956817	14.48	0	-0.031	-147.851	0
223	1.2895	29.22	63.255	0.9188	-3.4997	374.5641026	0.0183759	-0.349969417	14.54	0	-0.031	-147.851	0
224	1.2897	29.33	63.373	0.9192	-3.4998	376.0512821	0.0183847	-0.349983617	14.61	0	-0.0306	-147.851	0
225	1.2898	29.45	63.488	0.9196	-3.5	377.5128205	0.01839285	-0.349995417	14.67	0	-0.0302	-147.851	0
226	1.29	29.59	63.602	0.92	-3.5001	379.4102564	0.0184004	-0.350007217	14.73	0	-0.0306	-147.851	0
227	1.2902	29.73	63.716	0.9205	-3.5002	381.1025641	0.01841045	-0.350023017	14.79	0	-0.0306	-147.851	0
228	1.2904	29.84	63.834	0.921	-3.5004	382.5641026	0.0184205	-0.350035617	14.86	0	-0.031	-147.851	0
229	1.2905	29.97	63.948	0.9214	-3.5005	384.2564103	0.01842805	-0.350049617	14.92	0	-0.031	-147.851	0
230	1.2907	30.1	64.062	0.9219	-3.5007	385.9487179	0.0184375	-0.350065417	14.98	0	-0.0302	-147.851	0
231	1.291	30.25	64.234	0.9226	-3.5008	387.8205128	0.01845135	-0.350084417	15.07	0	-0.0302	-147.851	0
232	1.2911	30.38	64.349	0.923	-3.501	389.5128205	0.01846075	-0.350098417	15.14	0	-0.0306	-147.851	0
233	1.2913	30.5	64.462	0.9235	-3.5011	391	0.01846955	-0.350111017	15.2	0	-0.0306	-147.851	0
234	1.2915	30.65	64.579	0.9239	-3.5013	392.8974359	0.018479	-0.350128417	15.26	0	-0.031	-147.851	0
235	1.2917	30.78	64.691	0.9244	-3.5014	394.5641026	0.0184878	-0.350139417	15.32	0	-0.031	-147.851	0
236	1.2919	30.97	64.861	0.925	-3.5016	397.1025641	0.018501	-0.350158417	15.42	0	-0.0306	-147.851	0
237	1.2921	31.09	64.973	0.9255	-3.5017	398.5641026	0.0185098	-0.350172617	15.48	0	-0.0306	-147.851	0
238	1.2923	31.22	65.084	0.9259	-3.5019	400.2564103	0.01851795	-0.350186017	15.54	0	-0.0306	-147.851	0
239	1.2924	31.33	65.195	0.9264	-3.502	401.7179487	0.018528	-0.350199217	15.61	0	-0.0306	-147.851	0
240	1.2926	31.45	65.311	0.9268	-3.5021	403.2051282	0.0185368	-0.350214217	15.67	0	-0.031	-147.851	0
241	1.2928	31.58	65.422	0.9273	-3.5023	404.8974359	0.01854685	-0.350225217	15.73	0	-0.031	-147.851	0
242	1.293	31.71	65.532	0.9277	-3.5024	406.5641026	0.0185544	-0.350238617	15.8	0	-0.0306	-147.851	0
243	1.2931	31.84	65.642	0.9281	-3.5025	408.2564103	0.0185626	-0.350252817	15.86	0	-0.031	-147.851	0
244	1.2933	31.98	65.754	0.9287	-3.5026	409.9487179	0.01857325	-0.350264617	15.92	0	-0.0306	-147.851	0
245	1.2935	32.09	65.863	0.9291	-3.5028	411.4102564	0.01858145	-0.350278017	15.98	0	-0.0306	-147.851	0
246	1.2937	32.21	65.972	0.9295	-3.5029	412.8974359	0.0185909	-0.350290617	16.05	0	-0.0298	-147.851	0
247	1.2938	32.34	66.081	0.93	-3.503	414.5641026	0.0185997	-0.350304817	16.11	0	-0.0306	-147.851	0
248	1.294	32.47	66.194	0.9304	-3.5032	416.2564103	0.0186085	-0.350318217	16.17	0	-0.0302	-147.851	0
249	1.2942	32.62	66.302	0.9309	-3.5033	418.1538462	0.0186179	-0.350331617	16.23	0	-0.0306	-147.851	0
250	1.2944	32.75	66.409	0.9313	-3.5035	419.8461538	0.0186267	-0.350347417	16.3	0	-0.0306	-147.851	0
251	1.2946	32.93	66.572	0.932	-3.5036	422.1538462	0.01864055	-0.350364617	16.39	0	-0.0302	-147.851	0
252	1.2949	33.09	66.735	0.9327	-3.5038	424.2564103	0.0186531	-0.350383617	16.48	0	-0.0302	-147.851	0
253	1.295	33.22	66.842	0.9331	-3.504	425.9487179	0.01866255	-0.350398617	16.55	0	-0.0306	-147.851	0
254	1.2952	33.34	66.948	0.9335	-3.5041	427.4102564	0.0186707	-0.350411217	16.61	0	-0.0306	-147.851	0
255	1.2954	33.47	67.058	0.934	-3.5042	429.1025641	0.01868015	-0.350421417	16.67	0	-0.0306	-147.851	0
256	1.2956	33.6	67.165	0.9344	-3.5044	430.7948718	0.01868895	-0.350435617	16.73	0	-0.031	-147.851	0
257	1.2957	33.72	67.271	0.9349	-3.5045	432.2564103	0.01869835	-0.350449017	16.8	0	-0.0318	-147.851	0
258	1.2959	33.85	67.377	0.9354	-3.5046	433.9487179	0.0187084	-0.350461617	16.86	0	-0.031	-147.851	0
259	1.2961	33.98	67.486	0.9358	-3.5047	435.6153846	0.01871595	-0.350474817	16.92	0	-0.031	-147.851	0
260	1.2963	34.09	67.592	0.9363	-3.5049	437.1025641	0.0187254	-0.350489817	16.98	0	-0.0306	-147.851	0
261	1.2964	34.21	67.698	0.9367	-3.505	438.5641026	0.01873355	-0.350501617	17.05	0	-0.0302	-147.851	0
262	1.2966	34.36	67.804	0.9371	-3.5051	440.4615385	0.01874235	-0.350513417	17.11	0	-0.0302	-147.851	0
263	1.2968	34.49	67.912	0.9376	-3.5053	442.1538462	0.0187518	-0.350531617	17.17	0	-0.031	-147.851	0
264	1.297	34.6	68.017	0.938	-3.5054	443.6153846	0.0187606	-0.350543417	17.23	0	-0.031	-147.851	0
265	1.2971	34.73	68.123	0.9385	-3.5056	445.3076923	0.0187694	-0.350556817	17.3	0	-0.0314	-147.851	0
266	1.2973	34.87	68.228	0.9389	-3.5057	447	0.0187782	-0.350568617	17.36	0	-0.0306	-147.851	0
267	1.2975	35	68.336	0.9393	-3.5058	448.6923077	0.01878635	-0.350582817	17.42	0	-0.031	-147.851	0
268	1.2977	35.18	68.495	0.94	-3.506	451	0.01880085	-0.350602417	17.52	0	-0.0314	-147.851	0
269	1.2979	35.31	68.601	0.9404	-3.5062	452.6923077	0.01880835	-0.350619017	17.58	0	-0.0302	-147.851	0
270	1.2981	35.42	68.707	0.9409	-3.5063	454.1538462	0.01881715	-0.350630817	17.64	0	-0.0302	-147.851	0
271	1.2983	35.57	68.812	0.9413	-3.5064	456.0512821	0.0188266	-0.350642617	17.71	0	-0.031	-147.851	0
272	1.2984	35.69	68.918	0.9418	-3.5066	457.5128205	0.0188354	-0.350656817	17.77	0	-0.031	-147.851	0
273	1.2986	35.79	69.023	0.9422	-3.5067	458.7948718	0.01884355	-0.350671817	17.83	0	-0.0302	-147.851	0
274	1.2988	35.92	69.127	0.9427	-3.5068	460.4615385	0.01885365	-0.350682817	17.89	0	-0.031	-147.851	0
275	1.299	36.03	69.232	0.9431	-3.507	461.9487179	0.0188618	-0.350696217	17.96	0	-0.0306	-147.851	0
276	1.2991	36.16	69.337	0.9436	-3.5071	463.6410256	0.01887125	-0.350709617	18.02	0	-0.031	-147.851	0
277	1.2993	36.29	69.443	0.9441	-3.5072	465.3076923	0.0188813	-0.350723817	18.08	0	-0.031	-147.851	0
278	1.2995	36.44	69.545	0.9445	-3.5073	467.2051282	0.01888945	-0.350734817	18.14	0	-0.0314	-147.851	0
279	1.2996	36.56	69.648	0.9449	-3.5075	468.6923077	0.01889825	-0.350747417	18.2	0	-0.0306	-147.851	0
280	1.2998	36.69	69.753	0.9454	-3.5076	470.3589744	0.0189077	-0.350760817	18.27	0	-0.031	-147.851	0
281	1.3	36.8	69.856	0.9459	-3.5077	471.8461538	0.0189171	-0.350774217	18.33	0	-0.0306	-147.851	0
282	1.3002	36.92	69.957	0.9463	-3.5079	473.3076923	0.0189259	-0.350788217	18.39	0	-0.031	-147.851	0
283	1.3003	37.05	70.058	0.9467	-3.508	475	0.0189341	-0.350797817	18.46	0	-0.0306	-147.851	0
284	1.3005	37.2	70.163	0.9471	-3.5081	476.8974359	0.0189429	-0.350813417	18.52	0	-0.031	-147.851	0
285	1.3007	37.31	70.264	0.9476	-3.5083	478.3589744	0.0189523	-0.350825217	18.58	0	-0.0306	-147.851	0
286	1.3009	37.43	70.365	0.9481	-3.5084	479.8461538	0.0189611	-0.350841017	18.64	0	-0.0302	-147.851	0
287	1.301	37.56	70.466	0.9485	-3.5085	481.5384615	0.0189693	-0.350853617	18.71	0	-0.0306	-147.851	0
288	1.3012	37.67	70.57	0.9489	-3.5087	483	0.0189787	-0.350866217	18.77	0	-0.031	-147.851	0
289	1.3014	37.79	70.671	0.9494	-3.5088	484.4615385	0.0189875	-0.350877217	18.83	0	-0.0306	-147.851	0
290	1.3016	37.94	70.772	0.9499	-3.5089	486.3589744	0.0189976	-0.350889817	18.89	0	-0.031	-147.851	0
291	1.3017	38.05	70.873	0.9502	-3.509	487.8461538	0.0190045	-0.350901617	18.96	0	-0.031	-147.851	0
292	1.3019	38.22	70.975	0.9507	-3.5091	489.9487179	0.01901455	-0.350912017	19.02	0	-0.031	-147.851	0
293	1.3022	38.36	71.122	0.9514	-3.5094	491.8461538	0.01902775	-0.350937217	19.11	0	-0.0314	-147.851	0
294	1.3023	38.5	71.224	0.9518	-3.5095	493.5384615	0.01903655	-0.350947417	19.18	0	-0.031	-147.851	0
295	1.3025	38.64	71.323	0.9523	-3.5096	495.4102564	0.01904535	-0.350960017	19.24	0	-0.0314	-147.851	0
296	1.3027	38.76	71.422	0.9527	-3.5097	496.8974359	0.0190548	-0.350972617	19.3	0	-0.031	-147.851	0
297	1.3029	38.89	71.519	0.9532	-3.5099	498.5897436	0.0190636	-0.350986017	19.36	0	-0.0306	-147.851	0
298	1.303	39.02	71.621	0.9536	-3.51	500.2564103	0.01907175	-0.350997017	19.43	0	-0.0306	-147.851	0
299	1.3032	39.14	71.719	0.9541	-3.5102	501.7435897	0.0190818	-0.351016617	19.49	0	-0.0314	-147.851	0
300	1.3034	39.27	71.816	0.9545	-3.5102	503.4358974	0.0190906	-0.351024617	19.55	0	-0.0302	-147.851	0
301	1.3036	39.41	71.913	0.955	-3.5104	505.3076923	0.01910005	-0.351038017	19.62	0	-0.031	-147.851	0
302	1.3037	39.53	72.014	0.9554	-3.5105	506.7948718	0.01910885	-0.351050417	19.68	0	-0.031	-147.851	0
303	1.3039	39.66	72.111	0.9559	-3.5107	508.4871795	0.0191189	-0.351065417	19.74	0	-0.0306	-147.851	0
304	1.3042	39.83	72.238	0.9566	-3.5108	510.5897436	0.0191321	-0.351080417	19.83	0	-0.0306	-147.851	0
305	1.3049	39.94	72.377	0.9578	-3.5111	512.0512821	0.0191566	-0.351114217	19.95	0	-0.031	-147.851	0
306	3.5429	40.1	80.504	0.9876	-3.5414	514.1538462	0.01975255	-0.354136417	20	0	5.9999	57.7051	0
307	3.5431	40.2	80.55	0.9876	-3.5414	515.4358974	0.01975255	-0.354136417	20	0	5.9995	57.7049	0
308	3.5432	40.35	80.594	0.9876	-3.5414	517.3076923	0.01975255	-0.354135617	20	0	5.9999	57.705	0
309	3.5434	40.47	80.637	0.9877	-3.5413	518.7948718	0.01975315	-0.354134817	20	0	6.0003	57.705	0
310	3.5437	40.61	80.709	0.9877	-3.5413	520.6923077	0.0197544	-0.354133217	20	0	5.9991	57.7051	0
311	3.5438	40.73	80.76	0.9878	-3.5413	522.1538462	0.01975695	-0.354131017	20	0	5.9995	57.7054	0
312	3.544	40.84	80.818	0.988	-3.5413	523.6410256	0.01975945	-0.354127817	20	0	5.9991	57.7058	0
313	3.5443	41.01	80.917	0.9883	-3.5412	525.7435897	0.0197651	-0.354123817	20	0	5.9999	57.7062	0
314	3.5445	41.16	81.03	0.9887	-3.5412	527.6410256	0.0197733	-0.354116017	20	0	5.9995	57.7065	0
315	3.5447	41.3	81.108	0.9889	-3.5411	529.5384615	0.0197777	-0.354109617	20	0	5.9995	57.7069	0
316	3.5449	41.43	81.18	0.9891	-3.541	531.2051282	0.0197821	-0.354102617	20	0	5.9999	57.707	0
317	3.545	41.57	81.25	0.9893	-3.541	532.8974359	0.0197865	-0.354100217	20	0	6.0007	57.7073	0
318	3.5452	41.68	81.317	0.9896	-3.541	534.3846154	0.01979215	-0.354095417	20	0	6.0003	57.7071	0
319	3.5454	41.85	81.384	0.9899	-3.5409	536.4871795	0.01979715	-0.354090017	20	0	6.0003	57.7065	0
320	3.5456	41.96	81.447	0.9901	-3.5409	537.9487179	0.01980155	-0.354087617	20	0	5.9995	57.7061	0
321	3.5457	42.08	81.509	0.9901	-3.5408	539.4358974	0.0198028	-0.354083617	20	0	5.9999	57.7055	0
322	3.5459	42.21	81.569	0.9905	-3.5408	541.1025641	0.0198091	-0.354079017	20	0	6.0003	57.705	0
323	3.5461	42.34	81.632	0.9907	-3.5408	542.7948718	0.0198135	-0.354076617	20	0	6.0003	57.7044	0
324	3.5463	42.49	81.692	0.9909	-3.5407	544.6923077	0.0198179	-0.354071817	20	0	6.0003	57.7042	0
325	3.5464	42.6	81.751	0.991	-3.5407	546.1538462	0.0198204	-0.354068017	20	0	6.0003	57.7042	0
326	3.5466	42.7	81.811	0.9912	-3.5406	547.4358974	0.0198248	-0.354064017	20	0	5.9995	57.704	0
327	3.5468	42.81	81.872	0.9915	-3.5406	548.8974359	0.0198292	-0.354060817	20	0	6.0007	57.7039	0
328	3.547	42.98	81.933	0.9916	-3.5406	551	0.01983175	-0.354057617	20	0	5.9995	57.7038	0
329	3.5471	43.09	81.992	0.9918	-3.5406	552.4871795	0.01983615	-0.354055417	20	0	5.9995	57.7038	0
330	3.5474	43.27	82.082	0.9921	-3.5405	554.7948718	0.0198424	-0.354046617	20	0	6.0007	57.7037	0
331	3.5476	43.41	82.142	0.9922	-3.5404	556.4871795	0.0198443	-0.354044417	20	0	5.9999	57.7036	0
332	3.5477	43.52	82.205	0.9924	-3.5404	557.9487179	0.0198487	-0.354041217	20	0	5.9995	57.7038	0
333	3.5479	43.65	82.264	0.9926	-3.5404	559.6410256	0.0198525	-0.354036417	20	0	5.9987	57.7039	0
334	3.5481	43.77	82.323	0.9928	-3.5403	561.1025641	0.0198556	-0.354033217	20	0	5.9999	57.7043	0
335	3.5482	43.87	82.354	0.9929	-3.5403	562.3846154	0.01985815	-0.354031017	20	0	5.9999	57.7043	0
336	3.5484	44.05	82.445	0.9932	-3.5403	564.6923077	0.0198638	-0.354025417	20	0	5.9999	57.7045	0
337	3.5486	44.16	82.504	0.9933	-3.5402	566.1794872	0.01986695	-0.354023017	20	0	5.9999	57.7047	0
338	3.5488	44.28	82.565	0.9935	-3.5402	567.6410256	0.0198707	-0.354018417	20	0	6.0003	57.7047	0
339	3.549	44.39	82.624	0.9938	-3.5402	569.1025641	0.0198751	-0.354015217	20	0	6.0003	57.7047	0
340	3.5491	44.54	82.684	0.9939	-3.5401	571	0.0198789	-0.354012017	20	0	5.9999	57.7049	0
341	3.5493	44.65	82.746	0.9942	-3.5401	572.4871795	0.0198833	-0.354008017	20	0	5.9999	57.7051	0
342	3.5495	44.79	82.807	0.9944	-3.5401	574.1794872	0.0198877	-0.354005817	20	0	5.9999	57.7053	0
343	3.5497	44.93	82.905	0.9947	-3.54	576.0512821	0.0198946	-0.354001817	20	0	5.9995	57.7055	0
344	3.5499	45.06	82.97	0.995	-3.54	577.7435897	0.0198996	-0.353997017	20	0	5.9995	57.7063	0
345	3.5502	45.26	83.074	0.9954	-3.5399	580.2820513	0.01990845	-0.353994817	20	0	5.9995	57.7069	0
346	3.5505	45.44	83.18	0.9958	-3.5399	582.5897436	0.01991595	-0.353987617	20	0	5.9999	57.7071	0
347	3.5506	45.56	83.25	0.9961	-3.5398	584.0512821	0.01992225	-0.353984417	20	0	5.9995	57.7071	0
348	3.5508	45.66	83.323	0.9965	-3.5398	585.3333333	0.01992915	-0.353979017	20	0	5.9999	57.7071	0
349	3.551	45.8	83.399	0.9967	-3.5398	587.2307692	0.01993485	-0.353976617	20	0	5.9991	57.7071	0
350	3.5511	45.93	83.471	0.9971	-3.5397	588.8974359	0.0199411	-0.353973417	20	0	5.9999	57.7072	0
351	3.5513	46.03	83.544	0.9973	-3.5397	590.1794872	0.01994675	-0.353970217	20	0	5.9995	57.7072	0
352	3.5515	46.15	83.618	0.9977	-3.5397	591.6410256	0.01995305	-0.353965617	20	0	5.9995	57.7071	0
353	3.5516	46.3	83.691	0.998	-3.5397	593.5384615	0.01995935	-0.353967217	20	0	5.9995	57.7071	0
354	3.5518	46.43	83.762	0.9983	-3.5396	595.2307692	0.01996625	-0.353960817	20	0	5.9995	57.7073	0
355	3.552	46.54	83.832	0.9986	-3.5396	596.6923077	0.0199719	-0.353957017	20	0	6.0003	57.7076	0
356	3.5522	46.67	83.9	0.9989	-3.5395	598.3846154	0.01997885	-0.353953017	20	0	6.0003	57.7074	0
357	3.5523	46.81	83.97	0.9993	-3.5395	600.0769231	0.0199851	-0.353949017	20	0	6.0007	57.7069	0
358	3.5525	46.95	84.036	0.9996	-3.5394	601.9487179	0.0199914	-0.353944417	20	0	6.0003	57.7065	0
359	3.5527	47.07	84.105	0.9999	-3.5394	603.4358974	0.01999705	-0.353939617	20	0	6.0003	57.706	0
360	3.5529	47.18	84.172	1.0002	-3.5394	604.8974359	0.02000335	-0.353937217	20	0	6.0003	57.7054	0
361	3.553	47.3	84.241	1.0005	-3.5393	606.3846154	0.02000965	-0.353934017	20	0	5.9999	57.7052	0
362	3.5532	47.45	84.306	1.0008	-3.5393	608.2820513	0.0200159	-0.353929417	20	0	5.9999	57.7051	0
363	3.5534	47.56	84.371	1.001	-3.5392	609.7435897	0.02002095	-0.353924617	20	0	6.0003	57.7049	0
364	3.5535	47.66	84.405	1.0012	-3.5392	611.025641	0.0200241	-0.353923817	20	0	6.0003	57.7047	0
365	3.5536	47.77	84.47	1.0016	-3.5392	612.4871795	0.02003165	-0.353920617	20	0	6.0007	57.7045	0
366	3.5539	47.95	84.569	1.002	-3.5391	614.7948718	0.0200398	-0.353912817	20	0	6.0003	57.7037	0
367	3.5541	48.07	84.633	1.0022	-3.5391	616.2820513	0.02004485	-0.353908817	20	0	6.0003	57.7036	0
368	3.5542	48.2	84.697	1.0026	-3.5391	617.974359	0.0200511	-0.353905017	20	0	6.0003	57.7033	0
369	3.5544	48.35	84.763	1.0029	-3.539	619.8461538	0.0200574	-0.353901017	20	0	5.9995	57.7032	0
370	3.5546	48.45	84.825	1.0032	-3.539	621.1282051	0.0200637	-0.353895417	20	0	5.9999	57.7032	0
371	3.5548	48.58	84.887	1.0034	-3.5389	622.7948718	0.0200687	-0.353894017	20	0	5.9995	57.7032	0
372	3.5549	48.71	84.95	1.0037	-3.5389	624.4871795	0.0200744	-0.353888417	20	0	5.9995	57.7032	0
373	3.5551	48.83	85.015	1.004	-3.5389	625.974359	0.02008065	-0.353886017	20	0	6.0003	57.7034	0
374	3.5553	48.97	85.078	1.0043	-3.5388	627.8461538	0.02008695	-0.353882817	20	0	5.9999	57.7034	0
375	3.5555	49.07	85.14	1.0046	-3.5388	629.1282051	0.020092	-0.353877417	20	0	5.9995	57.7034	0
376	3.5556	49.24	85.202	1.0049	-3.5387	631.2307692	0.02009825	-0.353873417	20	0	5.9995	57.7034	0
377	3.5558	49.35	85.265	1.0052	-3.5387	632.6923077	0.0201039	-0.353870217	20	0	5.9995	57.7034	0
378	3.556	49.47	85.325	1.0055	-3.5386	634.1794872	0.0201096	-0.353864817	20	0	5.9999	57.7034	0
379	3.5562	49.58	85.386	1.0057	-3.5386	635.6410256	0.0201146	-0.353861617	20	0	5.9995	57.7034	0
380	3.5563	49.71	85.446	1.0061	-3.5386	637.3333333	0.0201215	-0.353857617	20	0	5.9999	57.7034	0
381	3.5565	49.86	85.51	1.0062	-3.5385	639.2307692	0.02012465	-0.353852217	20	0	5.9995	57.7037	0
382	3.5568	50.02	85.601	1.0067	-3.5385	641.3333333	0.0201341	-0.353847417	20	0	5.9991	57.7046	0
383	3.5569	50.17	85.663	1.007	-3.5384	643.2307692	0.0201391	-0.353842017	20	0	5.9995	57.7052	0
384	3.5571	50.3	85.722	1.0072	-3.5384	644.9230769	0.0201448	-0.353836417	20	0	5.9995	57.7058	0
385	3.5574	50.47	85.813	1.0076	-3.5383	647.025641	0.02015295	-0.353827017	20	0	5.9999	57.7067	0
386	3.5575	50.58	85.872	1.0079	-3.5382	648.4871795	0.0201586	-0.353823017	20	0	6.0003	57.7068	0
387	3.5577	50.71	85.932	1.0082	-3.5382	650.1794872	0.02016425	-0.353816817	20	0	6.0003	57.7068	0
388	3.5579	50.86	85.994	1.0085	-3.5381	652.0769231	0.0201699	-0.353814417	20	0	5.9999	57.7069	0
389	3.5582	51.03	86.082	1.0089	-3.5381	654.1794872	0.0201781	-0.353808017	20	0	6.0003	57.7068	0
390	3.5583	51.14	86.144	1.0092	-3.538	655.6410256	0.02018375	-0.353801817	20	0	5.9995	57.7068	0
391	3.5585	51.27	86.203	1.0095	-3.538	657.3333333	0.02019005	-0.353799417	20	0	5.9999	57.7067	0
392	3.5587	51.4	86.262	1.0098	-3.538	659.025641	0.02019505	-0.353795417	20	0	6.0007	57.7067	0
393	3.5588	51.53	86.321	1.01	-3.5379	660.6923077	0.02020075	-0.353790817	20	0	5.9995	57.7068	0
394	3.559	51.65	86.381	1.0103	-3.5378	662.1794872	0.020207	-0.353784417	20	0	5.9995	57.707	0
395	3.5592	51.8	86.439	1.0106	-3.5378	664.0769231	0.02021205	-0.353780617	20	0	5.9995	57.707	0
396	3.5595	51.96	86.529	1.0109	-3.5377	666.1794872	0.02021895	-0.353774217	20	0	5.9999	57.7068	0
397	3.5596	52.11	86.587	1.0113	-3.5377	668.0769231	0.02022525	-0.353768017	20	0	6.0007	57.7066	0
398	3.5598	52.22	86.645	1.0115	-3.5376	669.5384615	0.02023025	-0.353764817	20	0	5.9999	57.7065	0
399	3.56	52.34	86.704	1.0119	-3.5376	671.025641	0.0202372	-0.353759217	20	0	5.9999	57.7064	0
400	3.5602	52.45	86.762	1.0121	-3.5375	672.4871795	0.0202422	-0.353753817	20	0	6.0007	57.7064	0
401	3.5603	52.6	86.821	1.0123	-3.5375	674.3846154	0.0202466	-0.353749017	20	0	6.0003	57.7065	0
402	3.5605	52.73	86.88	1.0126	-3.5374	676.0769231	0.02025225	-0.353742817	20	0	5.9995	57.7064	0
403	3.5607	52.85	86.939	1.0129	-3.5374	677.5384615	0.02025795	-0.353738817	20	0	5.9999	57.7064	0
404	3.5608	53	86.996	1.0132	-3.5373	679.4358974	0.0202636	-0.353734017	20	0	5.9999	57.7062	0
405	3.5611	53.14	87.084	1.0136	-3.5373	681.3333333	0.02027175	-0.353727017	20	0	6.0003	57.7059	0
406	3.5613	53.28	87.141	1.0138	-3.5372	683.025641	0.02027615	-0.353721417	20	0	6.0003	57.7059	0
407	3.5615	53.41	87.198	1.0141	-3.5372	684.7179487	0.0202818	-0.353716817	20	0	5.9999	57.7057	0
408	3.5616	53.52	87.257	1.0144	-3.5371	686.1794872	0.0202881	-0.353712817	20	0	5.9999	57.7056	0
409	3.5618	53.67	87.314	1.0146	-3.5371	688.0769231	0.0202925	-0.353707217	20	0	5.9991	57.7057	0
410	3.562	53.78	87.371	1.0149	-3.537	689.5384615	0.02029815	-0.353703417	20	0	5.9999	57.7057	0
411	3.5621	53.93	87.427	1.0152	-3.537	691.4358974	0.0203038	-0.353697817	20	0	5.9999	57.7059	0
412	3.5623	54.03	87.485	1.0154	-3.5369	692.7179487	0.02030885	-0.353692417	20	0	6.0007	57.7059	0
413	3.5625	54.15	87.541	1.0157	-3.5369	694.1794872	0.0203145	-0.353688417	20	0	5.9999	57.7059	0
414	3.5627	54.26	87.599	1.016	-3.5368	695.6666667	0.02031955	-0.353684417	20	0	5.9995	57.7059	0
415	3.5628	54.39	87.656	1.0163	-3.5368	697.3333333	0.0203252	-0.353678217	20	0	6.0003	57.7058	0
416	3.563	54.54	87.713	1.0165	-3.5367	699.2307692	0.0203302	-0.353672617	20	0	5.9999	57.7053	0
417	3.5632	54.66	87.77	1.0168	-3.5367	700.7179487	0.02033585	-0.353668017	20	0	5.9999	57.7051	0
418	3.5634	54.8	87.825	1.017	-3.5366	702.5897436	0.02034025	-0.353663217	20	0	6.0007	57.7048	0
419	3.5635	54.9	87.882	1.0173	-3.5366	703.8717949	0.02034595	-0.353657617	20	0	6.0007	57.7043	0
420	3.5637	55.05	87.939	1.0176	-3.5365	705.7692308	0.0203522	-0.353650617	20	0	5.9999	57.7041	0
421	3.5639	55.16	87.995	1.0179	-3.5365	707.2307692	0.02035725	-0.353646617	20	0	5.9991	57.7038	0
422	3.5641	55.3	88.05	1.0182	-3.5364	708.9230769	0.02036355	-0.353641217	20	0	6.0003	57.7038	0
423	3.5642	55.41	88.105	1.0184	-3.5364	710.3846154	0.02036855	-0.353637217	20	0	6.0003	57.7038	0
424	3.5644	55.54	88.161	1.0186	-3.5363	712.0769231	0.02037295	-0.353632417	20	0	5.9999	57.7035	0
425	3.5646	55.66	88.217	1.0189	-3.5363	713.5384615	0.020378	-0.353627017	20	0	5.9999	57.7034	0
426	3.5648	55.79	88.272	1.0192	-3.5362	715.2307692	0.02038365	-0.353621417	20	0	5.9995	57.7033	0
427	3.5649	55.9	88.327	1.0194	-3.5362	716.7179487	0.0203887	-0.353616817	20	0	6.0003	57.7033	0
428	3.5651	56.05	88.382	1.0197	-3.5361	718.6153846	0.02039435	-0.353611217	20	0	5.9999	57.7034	0
429	3.5653	56.18	88.438	1.0199	-3.5361	720.2820513	0.02039875	-0.353605817	20	0	5.9999	57.7037	0
430	3.5654	56.28	88.493	1.0202	-3.536	721.5641026	0.02040315	-0.353599417	20	0	5.9995	57.704	0
431	3.5656	56.41	88.549	1.0204	-3.5359	723.2307692	0.0204088	-0.353593217	20	0	5.9995	57.704	0
432	3.5658	56.53	88.602	1.0207	-3.5359	724.7179487	0.0204138	-0.353589217	20	0	5.9995	57.7041	0
433	3.566	56.68	88.656	1.021	-3.5358	726.6153846	0.0204195	-0.353582817	20	0	5.9999	57.7044	0
434	3.5661	56.81	88.71	1.0212	-3.5358	728.2820513	0.0204239	-0.353576617	20	0	5.9995	57.7047	0
435	3.5663	56.92	88.762	1.0214	-3.5357	729.7692308	0.0204283	-0.353571817	20	0	5.9991	57.705	0
436	3.5665	57.04	88.816	1.0217	-3.5357	731.2307692	0.0204333	-0.353565617	20	0	5.9995	57.7052	0
437	3.5667	57.2	88.871	1.0219	-3.5356	733.3333333	0.02043895	-0.353560817	20	0	5.9995	57.7055	0
438	3.5669	57.38	88.953	1.0223	-3.5355	735.6666667	0.0204465	-0.353553017	20	0	6.0003	57.7062	0
439	3.5672	57.55	89.03	1.0226	-3.5354	737.7692308	0.0204528	-0.353543617	20	0	5.9991	57.7062	0
440	3.5674	57.66	89.083	1.0229	-3.5354	739.2307692	0.0204578	-0.353538017	20	0	5.9995	57.7063	0
441	3.5675	57.79	89.135	1.0231	-3.5353	740.9230769	0.02046285	-0.353531017	20	0	5.9999	57.7064	0
442	3.5677	57.92	89.187	1.0234	-3.5353	742.6153846	0.0204685	-0.353525417	20	0	5.9995	57.7064	0
443	3.5679	58.05	89.238	1.0236	-3.5352	744.2820513	0.0204729	-0.353520617	20	0	5.9995	57.7068	0
444	3.5681	58.19	89.291	1.0239	-3.5351	745.974359	0.02047855	-0.353514417	20	0	6.0003	57.7073	0
445	3.5682	58.3	89.342	1.0241	-3.5351	747.4615385	0.02048295	-0.353508817	20	0	5.9991	57.7073	0
446	3.5684	58.43	89.393	1.0243	-3.535	749.1282051	0.02048675	-0.353504217	20	0	5.9999	57.7072	0
447	3.5686	58.55	89.447	1.0246	-3.535	750.6153846	0.0204924	-0.353497817	20	0	5.9999	57.7073	0
448	3.5687	58.66	89.498	1.0249	-3.5349	752.0769231	0.02049745	-0.353492417	20	0	6.0003	57.7074	0
449	3.5689	58.79	89.549	1.0251	-3.5348	753.7692308	0.02050185	-0.353484417	20	0	5.9999	57.7078	0
450	3.5691	58.91	89.6	1.0253	-3.5348	755.2307692	0.02050685	-0.353480617	20	0	5.9999	57.7078	0
451	3.5693	59.04	89.652	1.0256	-3.5347	756.9230769	0.02051125	-0.353473417	20	0	5.9999	57.7078	0
452	3.5694	59.19	89.705	1.0258	-3.5347	758.8205128	0.0205163	-0.353470217	20	0	6.0003	57.7076	0
453	3.5697	59.37	89.783	1.0263	-3.5346	761.1282051	0.0205251	-0.353459217	20	0	6.0003	57.7077	0
454	3.5699	59.48	89.834	1.0264	-3.5345	762.6153846	0.02052885	-0.353454617	20	0	5.9991	57.7078	0
455	3.57	59.61	89.885	1.0266	-3.5345	764.2820513	0.02053265	-0.353447417	20	0	6.0003	57.7077	0
456	3.5702	59.75	89.936	1.0269	-3.5344	765.974359	0.02053765	-0.353442017	20	0	5.9999	57.7073	0
457	3.5704	59.86	89.988	1.0271	-3.5344	767.4615385	0.02054205	-0.353435617	20	0	6.0003	57.7071	0
458	3.5706	60.01	90.037	1.0274	-3.5343	769.3589744	0.0205477	-0.353429417	20	0	5.9999	57.7068	0
459	3.5707	60.14	90.087	1.0276	-3.5342	771.025641	0.0205521	-0.353423017	20	0	6.0003	57.7063	0
460	3.571	60.3	90.163	1.028	-3.5342	773.1282051	0.02055965	-0.353415217	20	0	5.9999	57.7058	0
461	3.5712	60.4	90.211	1.0282	-3.5341	774.4102564	0.02056405	-0.353409617	20	0	6.0007	57.7052	0
462	3.5713	60.57	90.261	1.0285	-3.534	776.5128205	0.0205691	-0.353403417	20	0	6.0007	57.705	0
463	3.5715	60.68	90.312	1.0286	-3.534	777.974359	0.02057225	-0.353395417	20	0	6.0003	57.7046	0
464	3.5717	60.8	90.362	1.0289	-3.5339	779.4615385	0.0205785	-0.353390017	20	0	6.0003	57.7045	0
465	3.5719	60.95	90.411	1.0291	-3.5338	781.3589744	0.0205829	-0.353383617	20	0	6.0003	57.7045	0
466	3.572	61.06	90.461	1.0294	-3.5338	782.8205128	0.0205873	-0.353379017	20	0	5.9999	57.7041	0
467	3.5722	61.18	90.512	1.0296	-3.5337	784.3076923	0.0205911	-0.353371817	20	0	5.9999	57.7041	0
468	3.5724	61.31	90.56	1.0299	-3.5336	785.974359	0.020598	-0.353364817	20	0	6.0003	57.7036	0
469	3.5726	61.44	90.609	1.0301	-3.5336	787.6666667	0.02060115	-0.353358417	20	0	6.0003	57.7035	0
470	3.5728	61.62	90.683	1.0304	-3.5335	789.974359	0.02060745	-0.353348217	20	0	5.9999	57.7033	0
471	3.573	61.75	90.732	1.0306	-3.5334	791.6666667	0.02061185	-0.353341217	20	0	5.9999	57.703	0
472	3.5732	61.88	90.782	1.0308	-3.5334	793.3589744	0.02061685	-0.353335617	20	0	6.0003	57.703	0
473	3.5733	62.01	90.829	1.031	-3.5333	795.025641	0.02062065	-0.353329417	20	0	5.9995	57.703	0
474	3.5735	62.13	90.878	1.0313	-3.5332	796.5128205	0.02062505	-0.353324617	20	0	5.9999	57.7029	0
475	3.5737	62.24	90.926	1.0315	-3.5332	797.974359	0.02062945	-0.353317617	20	0	5.9999	57.703	0
476	3.5739	62.37	90.975	1.0317	-3.5331	799.6666667	0.02063445	-0.353309617	20	0	6.0003	57.703	0
477	3.574	62.52	91.02	1.0319	-3.533	801.5641026	0.02063825	-0.353304217	20	0	5.9999	57.703	0
478	3.5743	62.67	91.092	1.0323	-3.5329	803.4615385	0.02064515	-0.353291617	20	0	5.9999	57.7027	0
479	3.5745	62.8	91.139	1.0324	-3.5329	805.1282051	0.0206489	-0.353288417	20	0	5.9999	57.7025	0
480	3.5746	62.95	91.187	1.0327	-3.5328	807.025641	0.02065395	-0.353282017	20	0	6.0003	57.7025	0
481	3.5748	63.06	91.234	1.0328	-3.5328	808.5128205	0.02065645	-0.353275017	20	0	5.9999	57.7025	0
482	3.575	63.18	91.282	1.0331	-3.5327	809.974359	0.02066275	-0.353267217	20	0	5.9995	57.7025	0
483	3.5752	63.31	91.33	1.0333	-3.5326	811.6666667	0.02066525	-0.353264017	20	0	5.9999	57.7025	0
484	3.5753	63.44	91.376	1.0336	-3.5326	813.3589744	0.02067155	-0.353256817	20	0	6.0003	57.7023	0
485	3.5755	63.57	91.426	1.0337	-3.5325	815.025641	0.0206747	-0.353251417	20	0	5.9999	57.7023	0
486	3.5757	63.7	91.472	1.0339	-3.5325	816.7179487	0.02067845	-0.353246617	20	0	5.9999	57.7023	0
487	3.576	63.85	91.542	1.0342	-3.5323	818.6153846	0.02068475	-0.353234817	20	0	5.9999	57.7022	0
488	3.5761	63.98	91.589	1.0345	-3.5323	820.3076923	0.0206904	-0.353227017	20	0	6.0007	57.7022	0
489	3.5763	64.13	91.637	1.0347	-3.5322	822.2051282	0.02069355	-0.353220617	20	0	5.9999	57.7021	0
490	3.5765	64.25	91.684	1.0349	-3.5321	823.6666667	0.0206973	-0.353213617	20	0	6.0015	57.702	0
491	3.5766	64.36	91.731	1.0351	-3.5321	825.1538462	0.020703	-0.353206417	20	0	5.9999	57.7017	0
492	3.5768	64.53	91.777	1.0353	-3.532	827.2564103	0.0207055	-0.353200217	20	0	6.0003	57.7016	0
493	3.5771	64.71	91.847	1.0356	-3.5319	829.5641026	0.0207118	-0.353190017	20	0	5.9999	57.7016	0
494	3.5773	64.82	91.892	1.0358	-3.5318	831.025641	0.02071555	-0.353184417	20	0	6.0003	57.7016	0
495	3.5774	64.94	91.938	1.036	-3.5318	832.5128205	0.0207193	-0.353177417	20	0	5.9995	57.7016	0
496	3.5776	65.08	91.984	1.0362	-3.5317	834.4102564	0.02072435	-0.353171017	20	0	6.0003	57.7014	0
497	3.5779	65.25	92.051	1.0365	-3.5316	836.5128205	0.0207294	-0.353163217	20	0	6.0003	57.7009	0
498	3.578	65.4	92.098	1.0367	-3.5316	838.4102564	0.0207338	-0.353157617	20	0	5.9995	57.7005	0
499	3.5783	65.59	92.167	1.037	-3.5314	840.9230769	0.02074005	-0.353143417	20	0	5.9995	57.7	0
500	3.5785	65.72	92.212	1.0372	-3.5314	842.6153846	0.02074445	-0.353139617	20	0	5.9999	57.7002	0
501	3.5786	65.84	92.257	1.0374	-3.5313	844.1025641	0.02074825	-0.353132417	20	0	6.0003	57.7004	0
502	3.5788	65.95	92.301	1.0376	-3.5313	845.5641026	0.020752	-0.353126217	20	0	6.0003	57.7002	0
503	3.579	66.09	92.345	1.0378	-3.5312	847.2564103	0.0207564	-0.353120617	20	0	6.0007	57.7001	0
504	3.5792	66.2	92.391	1.038	-3.5311	848.7179487	0.02075955	-0.353112817	20	0	6.0003	57.6999	0
505	3.5793	66.33	92.435	1.0381	-3.531	850.4102564	0.0207627	-0.353102617	20	0	5.9999	57.6998	0
506	3.5795	66.45	92.481	1.0383	-3.531	851.8717949	0.02076645	-0.353097817	20	0	5.9999	57.6998	0
507	3.5797	66.58	92.525	1.0385	-3.5309	853.5641026	0.02077085	-0.353094617	20	0	5.9999	57.6996	0
508	3.5799	66.69	92.572	1.0387	-3.5309	855.0512821	0.02077465	-0.353088417	20	0	5.9995	57.6996	0
509	3.58	66.81	92.616	1.0389	-3.5308	856.5128205	0.0207784	-0.353079017	20	0	6.0003	57.6996	0
510	3.5802	66.96	92.66	1.0391	-3.5307	858.4102564	0.0207828	-0.353071817	20	0	5.9999	57.6996	0
511	3.5804	67.07	92.705	1.0393	-3.5306	859.8717949	0.0207853	-0.353064017	20	0	6.0003	57.6996	0
512	3.5806	67.2	92.751	1.0395	-3.5306	861.5641026	0.0207891	-0.353056017	20	0	6.0003	57.6996	0
513	3.5807	67.33	92.795	1.0397	-3.5305	863.2564103	0.02079415	-0.353051417	20	0	5.9991	57.6992	0
514	3.5809	67.46	92.839	1.0398	-3.5304	864.9230769	0.02079665	-0.353036417	20	0	5.9995	57.6993	0
515	3.5811	67.58	92.882	1.0401	-3.5303	866.4102564	0.02080105	-0.353034817	20	0	6.0003	57.6992	0
516	3.5812	67.71	92.927	1.0403	-3.5303	868.1025641	0.02080545	-0.353029417	20	0	6.0003	57.6991	0
517	3.5814	67.84	92.972	1.0404	-3.5302	869.7692308	0.0208086	-0.353023817	20	0	5.9999	57.6987	0
518	3.5816	67.96	93.016	1.0407	-3.5302	871.2564103	0.0208136	-0.353015217	20	0	5.9999	57.6985	0
519	3.5818	68.09	93.061	1.0409	-3.5301	872.9487179	0.0208174	-0.353008017	20	0	5.9995	57.6984	0
520	3.5819	68.2	93.104	1.041	-3.53	874.4102564	0.02082055	-0.353000217	20	0	5.9995	57.6984	0
521	3.5821	68.34	93.149	1.0412	-3.5299	876.1025641	0.02082365	-0.352993017	20	0	5.9995	57.6984	0
522	3.5823	68.45	93.193	1.0414	-3.5299	877.5641026	0.02082805	-0.352986017	20	0	5.9999	57.6985	0
523	3.5825	68.57	93.239	1.0416	-3.5298	879.0512821	0.02083185	-0.352978217	20	0	5.9999	57.6985	0
524	3.5826	68.7	93.281	1.0418	-3.5297	880.7179487	0.02083625	-0.352971817	20	0	5.9995	57.6988	0
525	3.5828	68.83	93.324	1.042	-3.5297	882.4102564	0.02084065	-0.352965617	20	0	5.9999	57.6992	0
526	3.583	68.94	93.368	1.0422	-3.5296	883.8974359	0.0208444	-0.352956817	20	0	5.9995	57.6995	0
527	3.5832	69.07	93.412	1.0424	-3.5295	885.5641026	0.0208482	-0.352948217	20	0	5.9999	57.6995	0
528	3.5833	69.21	93.456	1.0426	-3.5294	887.2564103	0.02085135	-0.352942617	20	0	5.9999	57.6994	0
529	3.5835	69.34	93.499	1.0428	-3.5293	888.9487179	0.02085575	-0.352934017	20	0	5.9999	57.6991	0
530	3.5837	69.45	93.542	1.043	-3.5293	890.4102564	0.0208595	-0.352925417	20	0	5.9999	57.6988	0
531	3.5838	69.58	93.587	1.0431	-3.5292	892.1025641	0.02086265	-0.352919817	20	0	5.9995	57.6987	0
532	3.584	69.7	93.631	1.0434	-3.5291	893.5641026	0.0208683	-0.352911217	20	0	6.0003	57.6985	0
533	3.5842	69.83	93.674	1.0436	-3.529	895.2564103	0.02087205	-0.352904217	20	0	5.9999	57.6983	0
534	3.5844	69.96	93.718	1.0437	-3.529	896.9487179	0.02087395	-0.352896217	20	0	6.0003	57.6983	0
535	3.5845	70.09	93.761	1.044	-3.5289	898.6153846	0.02088025	-0.352886817	20	0	5.9999	57.698	0
536	3.5847	70.19	93.806	1.0442	-3.5288	899.8974359	0.02088465	-0.352879817	20	0	6.0007	57.698	0
537	3.5849	70.34	93.848	1.0444	-3.5287	901.7692308	0.0208878	-0.352872617	20	0	5.9999	57.6974	0
538	3.5852	70.5	93.914	1.0446	-3.5286	903.8974359	0.0208928	-0.352860817	20	0	6.0007	57.6972	0
539	3.5853	70.65	93.956	1.0449	-3.5285	905.7948718	0.02089785	-0.352854617	20	0	5.9999	57.697	0
540	3.5855	70.77	93.999	1.0451	-3.5285	907.2564103	0.0209016	-0.352845817	20	0	5.9995	57.6969	0
541	3.5857	70.9	94.043	1.0452	-3.5284	908.9487179	0.02090475	-0.352838017	20	0	5.9995	57.6967	0
542	3.5858	71.03	94.085	1.0454	-3.5283	910.6153846	0.02090855	-0.352831617	20	0	6.0003	57.6965	0
543	3.586	71.14	94.128	1.0456	-3.5282	912.1025641	0.0209123	-0.352824617	20	0	5.9995	57.6962	0
544	3.5862	71.28	94.171	1.0459	-3.5282	913.7948718	0.02091735	-0.352817417	20	0	5.9999	57.6962	0
545	3.5864	71.39	94.216	1.0461	-3.5281	915.2564103	0.02092175	-0.352808817	20	0	6.0003	57.6961	0
546	3.5865	71.52	94.258	1.0462	-3.528	916.9487179	0.02092485	-0.352801817	20	0	6.0003	57.6958	0
547	3.5867	71.64	94.301	1.0464	-3.5279	918.4102564	0.02092865	-0.352793817	20	0	6.0003	57.6958	0
548	3.5869	71.77	94.345	1.0466	-3.5279	920.1025641	0.0209324	-0.352786017	20	0	5.9999	57.6958	0
549	3.5871	71.88	94.388	1.0467	-3.5278	921.5641026	0.02093495	-0.352777417	20	0	5.9995	57.696	0
550	3.5872	72.03	94.431	1.047	-3.5277	923.4615385	0.02093995	-0.352772617	20	0	6.0003	57.6962	0
551	3.5874	72.15	94.473	1.0472	-3.5276	924.9487179	0.02094375	-0.352760817	20	0	5.9995	57.6966	0
552	3.5876	72.26	94.516	1.0474	-3.5275	926.4102564	0.02094815	-0.352754417	20	0	5.9995	57.6973	0
553	3.5878	72.41	94.56	1.0476	-3.5275	928.3076923	0.0209519	-0.352745017	20	0	5.9995	57.6976	0
554	3.5879	72.52	94.602	1.0478	-3.5274	929.7948718	0.0209563	-0.352738017	20	0	5.9995	57.6981	0
555	3.5881	72.65	94.645	1.0479	-3.5273	931.4615385	0.0209588	-0.352729417	20	0	5.9995	57.6986	0
556	3.5883	72.77	94.687	1.0482	-3.5272	932.9487179	0.02096385	-0.352723017	20	0	6.0003	57.6991	0
557	3.5885	72.88	94.731	1.0484	-3.5271	934.4102564	0.0209676	-0.352714417	20	0	5.9999	57.6994	0
558	3.5886	73.03	94.774	1.0486	-3.527	936.3076923	0.02097265	-0.352704817	20	0	5.9999	57.6993	0
559	3.5888	73.16	94.816	1.0488	-3.527	938	0.02097515	-0.352699417	20	0	6.0003	57.6992	0
560	3.589	73.28	94.857	1.0489	-3.5269	939.4615385	0.02097895	-0.352690017	20	0	6.0003	57.6992	0
561	3.5892	73.44	94.922	1.0493	-3.5268	941.5641026	0.0209852	-0.352678217	20	0	6.0003	57.6991	0
562	3.5894	73.57	94.964	1.0494	-3.5267	943.2564103	0.020989	-0.352671817	20	0	5.9999	57.6989	0
563	3.5896	73.71	95.008	1.0497	-3.5266	944.9487179	0.0209934	-0.352660817	20	0	6.0003	57.6986	0
564	3.5898	73.85	95.049	1.0499	-3.5265	946.8461538	0.02099715	-0.352652217	20	0	5.9999	57.6982	0
565	3.5899	73.97	95.091	1.05	-3.5264	948.3076923	0.0210003	-0.352644217	20	0	6.0003	57.6979	0
566	3.5901	74.08	95.134	1.0503	-3.5264	949.7948718	0.02100535	-0.352636417	20	0	5.9999	57.6973	0
567	3.5903	74.2	95.177	1.0504	-3.5263	951.2564103	0.0210085	-0.352628617	20	0	6.0003	57.6966	0
568	3.5904	74.33	95.22	1.0506	-3.5262	952.9487179	0.02101225	-0.352621417	20	0	6.0007	57.6958	0
569	3.5906	74.44	95.261	1.0508	-3.5261	954.4102564	0.02101665	-0.352610417	20	0	6.0003	57.6952	0
570	3.5908	74.59	95.303	1.0511	-3.526	956.3076923	0.0210217	-0.352602617	20	0	5.9999	57.695	0
571	3.591	74.71	95.346	1.0512	-3.5259	957.7948718	0.02102355	-0.352593817	20	0	5.9999	57.6951	0
572	3.5911	74.82	95.388	1.0515	-3.5259	959.2564103	0.0210292	-0.352586017	20	0	6.0003	57.695	0
573	3.5913	74.94	95.431	1.0516	-3.5258	960.7435897	0.021033	-0.352579617	20	0	6.0007	57.6948	0
574	3.5915	75.1	95.475	1.0518	-3.5257	962.8461538	0.02103675	-0.352570217	20	0	5.9999	57.6946	0
575	3.5917	75.27	95.537	1.0522	-3.5256	964.9487179	0.02104305	-0.352557617	20	0	5.9991	57.6946	0
576	3.5919	75.4	95.58	1.0524	-3.5255	966.6410256	0.02104745	-0.352549017	20	0	5.9999	57.6947	0
577	3.5921	75.53	95.621	1.0526	-3.5254	968.3076923	0.0210512	-0.352540417	20	0	6.0003	57.6946	0
578	3.5924	75.76	95.704	1.053	-3.5252	971.2564103	0.02106	-0.352523817	20	0	5.9995	57.6941	0
579	3.5926	75.89	95.747	1.0532	-3.5252	972.9487179	0.0210638	-0.352515217	20	0	5.9995	57.6943	0
580	3.5928	76.04	95.789	1.0534	-3.5251	974.8461538	0.0210682	-0.352505617	20	0	5.9995	57.6946	0
581	3.5931	76.2	95.851	1.0537	-3.5249	976.9487179	0.02107385	-0.352492217	20	0	5.9991	57.6954	0
582	3.5932	76.33	95.893	1.0539	-3.5249	978.6410256	0.0210776	-0.352486017	20	0	5.9995	57.6962	0
583	3.5934	76.48	95.934	1.054	-3.5248	980.5384615	0.02108075	-0.352475817	20	0	5.9991	57.6969	0
584	3.5937	76.65	95.997	1.0544	-3.5246	982.6410256	0.0210877	-0.352464017	20	0	5.9999	57.6979	0
585	3.5938	76.76	96.038	1.0545	-3.5245	984.1025641	0.02109085	-0.352454417	20	0	5.9991	57.6978	0
586	3.594	76.91	96.08	1.0548	-3.5245	986	0.02109585	-0.352445817	20	0	5.9995	57.6978	0
587	3.5942	77.02	96.12	1.055	-3.5244	987.4871795	0.02109965	-0.352437217	20	0	5.9991	57.6982	0
588	3.5944	77.14	96.161	1.0551	-3.5243	988.9487179	0.02110275	-0.352429217	20	0	5.9999	57.6984	0
589	3.5945	77.29	96.203	1.0554	-3.5242	990.8461538	0.02110715	-0.352420617	20	0	5.9995	57.6985	0
590	3.5947	77.4	96.244	1.0555	-3.5241	992.3076923	0.02111095	-0.352412817	20	0	5.9999	57.6985	0
591	3.595	77.58	96.306	1.0559	-3.524	994.6410256	0.02111725	-0.352400217	20	0	5.9999	57.6984	0
592	3.5951	77.7	96.348	1.0561	-3.5239	996.1025641	0.0211229	-0.352390017	20	0	6.0003	57.6981	0
593	3.5953	77.84	96.39	1.0563	-3.5238	998	0.02112605	-0.352380417	20	0	6.0007	57.6975	0
594	3.5955	77.96	96.432	1.0565	-3.5237	999.4871795	0.02112915	-0.352371017	20	0	6.0007	57.6968	0
595	3.5957	78.09	96.472	1.0567	-3.5236	1001.153846	0.0211342	-0.352362417	20	0	6.0007	57.696	0
596	3.5958	78.22	96.516	1.0569	-3.5235	1002.846154	0.02113735	-0.352353617	20	0	6.0011	57.6952	0
597	3.596	78.35	96.557	1.0571	-3.5235	1004.538462	0.0211411	-0.352345017	20	0	6.0003	57.6943	0
598	3.5963	78.52	96.621	1.0574	-3.5233	1006.641026	0.0211474	-0.352332417	20	0	5.9999	57.6934	0
599	3.5964	78.65	96.662	1.0576	-3.5232	1008.307692	0.02115115	-0.352322217	20	0	6.0003	57.6932	0
600	3.5966	78.76	96.702	1.0578	-3.5231	1009.794872	0.0211562	-0.352314417	20	0	5.9999	57.6932	0
601	3.5968	78.9	96.745	1.058	-3.523	1011.487179	0.02115935	-0.352304817	20	0	5.9995	57.6933	0
602	3.597	79.03	96.784	1.0582	-3.523	1013.153846	0.02116375	-0.352295417	20	0	5.9999	57.6933	0
603	3.5971	79.14	96.826	1.0584	-3.5229	1014.641026	0.02116815	-0.352286017	20	0	5.9999	57.6933	0
604	3.5973	79.27	96.867	1.0586	-3.5228	1016.307692	0.0211719	-0.352278217	20	0	5.9999	57.6933	0
605	3.5975	79.39	96.91	1.0588	-3.5227	1017.794872	0.0211763	-0.352268617	20	0	5.9995	57.6931	0
606	3.5977	79.54	96.95	1.0589	-3.5226	1019.692308	0.02117885	-0.352259217	20	0	5.9999	57.6931	0
607	3.5979	79.7	97.012	1.0593	-3.5225	1021.794872	0.02118635	-0.352245017	20	0	6.0003	57.6928	0
608	3.5981	79.83	97.052	1.0595	-3.5224	1023.487179	0.02119075	-0.352236417	20	0	5.9999	57.6927	0
609	3.5983	79.98	97.093	1.0597	-3.5223	1025.384615	0.02119455	-0.352227817	20	0	5.9995	57.6928	0
610	3.5984	80.09	97.134	1.06	-3.5222	1026.846154	0.02119955	-0.352219017	20	0	5.9999	57.6927	0
611	3.5986	80.23	97.176	1.0602	-3.5221	1028.538462	0.02120335	-0.352208817	20	0	5.9999	57.6925	0
612	3.5989	80.39	97.238	1.0604	-3.5219	1030.641026	0.02120835	-0.352194617	20	0	5.9999	57.692	0
613	3.599	80.52	97.279	1.0606	-3.5219	1032.333333	0.02121275	-0.352185217	20	0	5.9995	57.6924	0
614	3.5992	80.65	97.32	1.0608	-3.5218	1034	0.02121655	-0.352175017	20	0	5.9995	57.693	0
615	3.5994	80.77	97.36	1.061	-3.5217	1035.487179	0.0212203	-0.352167817	20	0	5.9999	57.6935	0
616	3.5996	80.9	97.402	1.0613	-3.5216	1037.153846	0.0212266	-0.352155217	20	0	5.9991	57.6942	0
617	3.5997	81.05	97.443	1.0615	-3.5215	1039.051282	0.0212291	-0.352146617	20	0	5.9995	57.6947	0
618	3.6	81.21	97.505	1.0618	-3.5213	1041.153846	0.02123605	-0.352132417	20	0	5.9999	57.6948	0
619	3.6002	81.34	97.545	1.0619	-3.5212	1042.846154	0.02123855	-0.352123017	20	0	5.9995	57.6948	0
620	3.6003	81.47	97.586	1.0622	-3.5212	1044.538462	0.0212442	-0.352115817	20	0	5.9999	57.6948	0
621	3.6006	81.64	97.647	1.0625	-3.521	1046.641026	0.0212505	-0.352100217	20	0	6.0003	57.6949	0
622	3.6008	81.77	97.688	1.0627	-3.5209	1048.333333	0.0212549	-0.352090617	20	0	6.0003	57.6949	0
623	3.601	81.9	97.731	1.0629	-3.5208	1050	0.02125805	-0.352077417	20	0	5.9999	57.6953	0
624	3.6011	82.02	97.771	1.0632	-3.5206	1051.487179	0.02126305	-0.352064817	20	0	5.9999	57.6952	0
625	3.6013	82.16	97.812	1.0634	-3.5206	1053.384615	0.02126745	-0.352057617	20	0	5.9995	57.6951	0
626	3.6015	82.28	97.852	1.0636	-3.5205	1054.846154	0.02127125	-0.352047417	20	0	6.0003	57.695	0
627	3.6016	82.41	97.893	1.0638	-3.5204	1056.538462	0.02127565	-0.352037217	20	0	6.0007	57.6944	0
628	3.6018	82.52	97.933	1.064	-3.5203	1058	0.0212794	-0.352029217	20	0	5.9999	57.6939	0
629	3.602	82.64	97.973	1.0642	-3.5202	1059.487179	0.0212838	-0.352019017	20	0	5.9995	57.6935	0
630	3.6022	82.77	98.013	1.0643	-3.5201	1061.179487	0.02128695	-0.352011217	20	0	6.0003	57.6928	0
631	3.6023	82.9	98.055	1.0645	-3.52	1062.846154	0.0212907	-0.352001817	20	0	6.0011	57.692	0
632	3.6025	83.03	98.095	1.0648	-3.5199	1064.538462	0.0212964	-0.351992217	20	0	6.0003	57.6914	0
633	3.6027	83.15	98.136	1.065	-3.5198	1066	0.02130015	-0.351982817	20	0	5.9995	57.6913	0
634	3.6029	83.25	98.177	1.0652	-3.5198	1067.282051	0.02130455	-0.351975017	20	0	5.9995	57.6915	0
635	3.603	83.4	98.217	1.0654	-3.5196	1069.179487	0.02130895	-0.351964817	20	0	5.9995	57.6918	0
636	3.6032	83.54	98.259	1.0657	-3.5196	1071.051282	0.02131335	-0.351956017	20	0	5.9995	57.692	0
637	3.6034	83.66	98.299	1.0658	-3.5194	1072.538462	0.0213165	-0.351944217	20	0	5.9999	57.6924	0
638	3.6036	83.84	98.359	1.0661	-3.5193	1074.846154	0.0213228	-0.351929217	20	0	5.9995	57.6926	0
639	3.6038	83.95	98.399	1.0664	-3.5192	1076.333333	0.0213272	-0.351919817	20	0	5.9991	57.6926	0
640	3.604	84.1	98.438	1.0666	-3.5191	1078.230769	0.02133285	-0.351910417	20	0	5.9999	57.6928	0
641	3.6042	84.23	98.48	1.0668	-3.519	1079.897436	0.02133535	-0.351901017	20	0	5.9991	57.6931	0
642	3.6043	84.35	98.519	1.067	-3.5189	1081.384615	0.02133975	-0.351891417	20	0	5.9999	57.6931	0
643	3.6045	84.46	98.559	1.0672	-3.5188	1082.846154	0.0213435	-0.351882017	20	0	5.9995	57.6931	0
644	3.6047	84.58	98.599	1.0674	-3.5187	1084.333333	0.0213473	-0.351871817	20	0	6.0007	57.6931	0
645	3.6049	84.71	98.641	1.0676	-3.5186	1086	0.02135295	-0.351861617	20	0	6.0003	57.6927	0
646	3.605	84.84	98.681	1.0678	-3.5185	1087.692308	0.0213567	-0.351851417	20	0	5.9999	57.6923	0
647	3.6052	84.97	98.72	1.0681	-3.5184	1089.384615	0.0213611	-0.351842617	20	0	6.0007	57.6916	0
648	3.6054	85.1	98.76	1.0682	-3.5183	1091.076923	0.0213649	-0.351833217	20	0	6.0003	57.6906	0
649	3.6056	85.22	98.801	1.0685	-3.5182	1092.538462	0.0213693	-0.351823817	20	0	5.9999	57.6903	0
650	3.6057	85.35	98.84	1.0687	-3.5182	1094.230769	0.02137305	-0.351815017	20	0	5.9995	57.6902	0
651	3.6059	85.46	98.88	1.0688	-3.518	1095.692308	0.02137685	-0.351804817	20	0	5.9991	57.6904	0
652	3.6061	85.61	98.921	1.0691	-3.5179	1097.589744	0.02138185	-0.351793017	20	0	5.9999	57.6908	0
653	3.6063	85.74	98.979	1.0693	-3.5178	1099.282051	0.0213869	-0.351777217	20	0	5.9999	57.6912	0
654	3.6064	85.86	99.001	1.0695	-3.5177	1100.74359	0.02139005	-0.351771817	20	0	5.9995	57.6915	0
655	3.6066	85.97	99.04	1.0698	-3.5176	1102.230769	0.02139635	-0.351763217	20	0	5.9999	57.692	0
656	3.6068	86.09	99.08	1.0699	-3.5176	1103.692308	0.02139885	-0.351755217	20	0	5.9999	57.692	0
657	3.607	86.27	99.141	1.0703	-3.5174	1106.025641	0.02140515	-0.351741017	20	0	6.0003	57.6913	0
658	3.6072	86.42	99.181	1.0705	-3.5173	1107.897436	0.02140955	-0.351729217	20	0	6.0003	57.691	0
659	3.6074	86.55	99.221	1.0707	-3.5172	1109.589744	0.02141455	-0.351719017	20	0	6.0003	57.6904	0
660	3.6075	86.68	99.26	1.0709	-3.5171	1111.282051	0.0214177	-0.351711217	20	0	6.0007	57.6899	0
661	3.6078	86.86	99.321	1.0712	-3.517	1113.589744	0.021424	-0.351697017	20	0	5.9995	57.6895	0
662	3.608	86.98	99.36	1.0714	-3.5169	1115.076923	0.0214284	-0.351686817	20	0	5.9999	57.6894	0
663	3.6082	87.11	99.399	1.0716	-3.5168	1116.74359	0.02143215	-0.351676617	20	0	5.9999	57.6894	0
664	3.6083	87.22	99.44	1.0719	-3.5167	1118.230769	0.0214378	-0.351665417	20	0	5.9999	57.6894	0
665	3.6086	87.4	99.499	1.0722	-3.5165	1120.538462	0.02144475	-0.351650617	20	0	6.0003	57.6894	0
666	3.6088	87.55	99.54	1.0724	-3.5164	1122.435897	0.02144785	-0.351641817	20	0	5.9999	57.6894	0
667	3.609	87.71	99.599	1.0728	-3.5163	1124.538462	0.0214554	-0.351626817	20	0	5.9999	57.6894	0
668	3.6092	87.85	99.638	1.0729	-3.5162	1126.230769	0.02145795	-0.351616617	20	0	5.9999	57.6894	0
669	3.6094	87.99	99.678	1.0731	-3.5161	1128.128205	0.02146235	-0.351608017	20	0	6.0003	57.6894	0
670	3.6095	88.12	99.717	1.0734	-3.516	1129.794872	0.02146735	-0.351597817	20	0	6.0003	57.6892	0
671	3.6098	88.29	99.776	1.0737	-3.5158	1131.923077	0.02147365	-0.351582817	20	0	5.9999	57.6884	0
672	3.61	88.4	99.817	1.0739	-3.5157	1133.384615	0.02147805	-0.351573417	20	0	5.9995	57.6887	0
673	3.6102	88.54	99.857	1.0741	-3.5156	1135.076923	0.0214812	-0.351563217	20	0	5.9995	57.689	0
674	3.6103	88.68	99.896	1.0743	-3.5155	1136.974359	0.02148685	-0.351553617	20	0	5.9999	57.6891	0
675	3.6106	88.83	99.956	1.0747	-3.5154	1138.871795	0.02149375	-0.351538017	20	0	5.9995	57.6896	0
676	3.6108	88.96	99.995	1.0749	-3.5153	1140.538462	0.0214988	-0.351529217	20	0	5.9999	57.6899	0
677	3.6109	89.08	100.034	1.0752	-3.5152	1142.025641	0.0215032	-0.351518217	20	0	6.0003	57.6899	0
678	3.6111	89.21	100.075	1.0753	-3.5151	1143.692308	0.02150635	-0.351508017	20	0	5.9999	57.6898	0
679	3.6113	89.34	100.114	1.0755	-3.515	1145.384615	0.0215101	-0.351499417	20	0	5.9995	57.6896	0
680	3.6115	89.47	100.153	1.0757	-3.5149	1147.076923	0.0215145	-0.351490617	20	0	6.0003	57.6894	0
681	3.6117	89.64	100.213	1.0761	-3.5148	1149.179487	0.02152205	-0.351475017	20	0	5.9999	57.6887	0
682	3.6119	89.77	100.253	1.0763	-3.5147	1150.871795	0.02152645	-0.351465417	20	0	5.9999	57.6882	0
683	3.6121	89.91	100.293	1.0765	-3.5146	1152.74359	0.0215302	-0.351455217	20	0	6.0003	57.6879	0
684	3.6122	90.05	100.332	1.0767	-3.5145	1154.435897	0.0215346	-0.351446617	20	0	5.9999	57.6878	0
685	3.6124	90.16	100.372	1.077	-3.5143	1155.923077	0.02153965	-0.351434817	20	0	5.9999	57.6878	0
686	3.6126	90.29	100.411	1.0772	-3.5143	1157.589744	0.0215434	-0.351427617	20	0	5.9991	57.6882	0
687	3.6128	90.42	100.451	1.0774	-3.5142	1159.282051	0.0215478	-0.351415817	20	0	5.9995	57.6883	0
688	3.6129	90.54	100.49	1.0776	-3.5141	1160.769231	0.02155285	-0.351406417	20	0	5.9999	57.6884	0
689	3.6131	90.65	100.528	1.0778	-3.514	1162.230769	0.021556	-0.351398617	20	0	5.9995	57.6884	0
690	3.6133	90.79	100.568	1.078	-3.5139	1163.923077	0.021561	-0.351387617	20	0	6.0003	57.6886	0
691	3.6135	90.9	100.606	1.0783	-3.5138	1165.384615	0.0215654	-0.351377217	20	0	6.0007	57.6885	0
692	3.6136	91.05	100.646	1.0785	-3.5137	1167.282051	0.0215698	-0.351367817	20	0	6.0007	57.688	0
693	3.6139	91.23	100.706	1.0789	-3.5135	1169.589744	0.02157735	-0.351351217	20	0	6.0003	57.687	0
694	3.6141	91.33	100.745	1.079	-3.5134	1170.871795	0.0215805	-0.351341817	20	0	5.9999	57.6869	0
695	3.6142	91.46	100.784	1.0792	-3.5133	1172.538462	0.0215849	-0.351330817	20	0	5.9995	57.6873	0
696	3.6144	91.59	100.822	1.0795	-3.5132	1174.230769	0.02158995	-0.351323017	20	0	5.9999	57.6879	0
697	3.6146	91.71	100.864	1.0797	-3.5131	1175.717949	0.02159435	-0.351312817	20	0	5.9995	57.688	0
698	3.6148	91.84	100.902	1.08	-3.513	1177.384615	0.02159935	-0.351301617	20	0	5.9999	57.6884	0
699	3.6149	91.98	100.94	1.0802	-3.5129	1179.282051	0.02160375	-0.351292217	20	0	5.9999	57.6885	0
700	3.6151	92.12	100.979	1.0804	-3.5128	1180.974359	0.02160755	-0.351283617	20	0	5.9999	57.6884	0
701	3.6154	92.3	101.037	1.0807	-3.5127	1183.282051	0.02161445	-0.351267817	20	0	5.9999	57.6881	0
702	3.6155	92.41	101.078	1.0809	-3.5126	1184.769231	0.02161885	-0.351256817	20	0	6.0003	57.6874	0
703	3.6157	92.54	101.117	1.0811	-3.5125	1186.435897	0.0216226	-0.351246617	20	0	6.0007	57.6866	0
704	3.6159	92.66	101.155	1.0813	-3.5124	1187.923077	0.021627	-0.351238617	20	0	5.9999	57.6862	0
705	3.6161	92.77	101.195	1.0816	-3.5123	1189.384615	0.0216314	-0.351226817	20	0	5.9999	57.6863	0
706	3.6162	92.92	101.233	1.0819	-3.5122	1191.282051	0.0216371	-0.351216617	20	0	5.9995	57.6863	0
707	3.6164	93.04	101.272	1.082	-3.5121	1192.769231	0.02164085	-0.351208017	20	0	6.0003	57.6861	0
708	3.6166	93.15	101.311	1.0823	-3.512	1194.230769	0.02164525	-0.351196217	20	0	5.9995	57.6856	0
709	3.6167	93.28	101.349	1.0825	-3.5119	1195.923077	0.0216503	-0.351187617	20	0	5.9999	57.6856	0
710	3.6169	93.41	101.39	1.0826	-3.5118	1197.615385	0.0216528	-0.351178017	20	0	5.9995	57.6855	0
711	3.6171	93.54	101.428	1.0829	-3.5117	1199.282051	0.02165845	-0.351166217	20	0	5.9995	57.6854	0
712	3.6174	93.73	101.486	1.0832	-3.5115	1201.615385	0.02166475	-0.351152017	20	0	6.0003	57.6855	0
713	3.6175	93.84	101.525	1.0835	-3.5114	1203.076923	0.02166915	-0.351142617	20	0	5.9999	57.6855	0
714	3.6177	93.97	101.563	1.0837	-3.5113	1204.769231	0.02167355	-0.351134017	20	0	6.0007	57.6858	0
715	3.6179	94.09	101.603	1.0839	-3.5112	1206.230769	0.02167855	-0.351121417	20	0	5.9999	57.6858	0
716	3.6181	94.22	101.642	1.0841	-3.5111	1207.923077	0.02168295	-0.351113417	20	0	5.9999	57.6858	0
717	3.6183	94.41	101.7	1.0845	-3.511	1210.435897	0.02168925	-0.351095417	20	0	5.9999	57.6855	0
718	3.6185	94.55	101.739	1.0847	-3.5109	1212.128205	0.02169305	-0.351087617	20	0	6.0007	57.6851	0
719	3.6187	94.68	101.777	1.0849	-3.5108	1213.820513	0.02169745	-0.351076417	20	0	6.0003	57.6847	0
720	3.6189	94.84	101.835	1.0852	-3.5106	1215.923077	0.02170495	-0.351061617	20	0	5.9991	57.6848	0
721	3.6191	94.97	101.874	1.0855	-3.5105	1217.615385	0.02170935	-0.351051217	20	0	5.9999	57.6851	0
722	3.6193	95.09	101.912	1.0857	-3.5104	1219.076923	0.02171375	-0.351041017	20	0	5.9999	57.6852	0
723	3.6194	95.22	101.952	1.0859	-3.5103	1220.769231	0.0217188	-0.351030017	20	0	5.9995	57.6855	0
724	3.6196	95.35	101.992	1.0861	-3.5102	1222.435897	0.02172195	-0.351017417	20	0	5.9995	57.6855	0
725	3.6198	95.47	102.03	1.0863	-3.5101	1223.923077	0.02172635	-0.351006417	20	0	6.0003	57.6856	0
726	3.62	95.58	102.068	1.0866	-3.51	1225.384615	0.021732	-0.350996217	20	0	5.9999	57.6854	0
727	3.6201	95.71	102.107	1.0868	-3.5099	1227.076923	0.02173575	-0.350987617	20	0	6.0003	57.6853	0
728	3.6203	95.84	102.146	1.087	-3.5098	1228.769231	0.0217408	-0.350977217	20	0	6.0007	57.685	0
729	3.6205	95.97	102.184	1.0872	-3.5097	1230.435897	0.02174395	-0.350966217	20	0	6.0003	57.6844	0
730	3.6207	96.11	102.221	1.0874	-3.5096	1232.128205	0.02174895	-0.350957617	20	0	6.0003	57.6841	0
731	3.6209	96.29	102.279	1.0878	-3.5094	1234.461538	0.02175525	-0.350941017	20	0	5.9999	57.6838	0
732	3.6212	96.45	102.338	1.0881	-3.5093	1236.564103	0.02176215	-0.350925217	20	0	5.9995	57.6841	0
733	3.6213	96.6	102.375	1.0884	-3.5092	1238.461538	0.0217672	-0.350915017	20	0	6.0003	57.6845	0
734	3.6215	96.73	102.414	1.0885	-3.509	1240.128205	0.02177095	-0.350904017	20	0	5.9999	57.6848	0
735	3.6217	96.85	102.452	1.0888	-3.5089	1241.615385	0.021776	-0.350894617	20	0	5.9995	57.6851	0
736	3.6219	96.99	102.49	1.089	-3.5088	1243.512821	0.0217804	-0.350883617	20	0	6.0003	57.6851	0
737	3.6221	97.17	102.548	1.0893	-3.5087	1245.820513	0.0217867	-0.350867817	20	0	6.0007	57.6849	0
738	3.6224	97.35	102.605	1.0897	-3.5085	1248.128205	0.02179425	-0.350852017	20	0	6.0003	57.6847	0
739	3.6226	97.49	102.643	1.0899	-3.5084	1249.820513	0.02179735	-0.350841817	20	0	6.0011	57.6843	0
740	3.6227	97.6	102.68	1.0902	-3.5083	1251.282051	0.02180305	-0.350832417	20	0	6.0007	57.6834	0
741	3.6229	97.73	102.72	1.0903	-3.5082	1252.974359	0.0218068	-0.350820617	20	0	5.9991	57.683	0
742	3.6232	97.91	102.776	1.0907	-3.5081	1255.282051	0.02181435	-0.350806417	20	0	5.9995	57.6831	0
743	3.6233	98.03	102.814	1.0909	-3.508	1256.769231	0.0218175	-0.350796217	20	0	6.0003	57.6832	0
744	3.6235	98.14	102.854	1.0911	-3.5079	1258.230769	0.0218219	-0.350785217	20	0	6.0003	57.6831	0
745	3.6237	98.29	102.891	1.0914	-3.5078	1260.128205	0.02182755	-0.350775617	20	0	6.0007	57.6827	0
746	3.6239	98.41	102.928	1.0916	-3.5076	1261.615385	0.02183195	-0.350764617	20	0	5.9999	57.6824	0
747	3.624	98.52	102.967	1.0918	-3.5075	1263.076923	0.0218357	-0.350753617	20	0	5.9999	57.6824	0
748	3.6242	98.67	103.004	1.0919	-3.5074	1264.974359	0.02183885	-0.350742617	20	0	5.9995	57.6825	0
749	3.6244	98.78	103.042	1.0923	-3.5073	1266.461538	0.02184515	-0.350734017	20	0	5.9999	57.6827	0
750	3.6246	98.93	103.08	1.0924	-3.5072	1268.358974	0.0218489	-0.350722217	20	0	5.9995	57.683	0
751	3.6248	99.1	103.137	1.0928	-3.5071	1270.461538	0.0218552	-0.350707217	20	0	6.0003	57.6831	0
752	3.625	99.23	103.176	1.093	-3.507	1272.128205	0.0218596	-0.350697817	20	0	5.9995	57.6831	0
753	3.6252	99.33	103.213	1.0933	-3.5069	1273.410256	0.02186525	-0.350685217	20	0	5.9991	57.6832	0
754	3.6253	99.47	103.251	1.0935	-3.5067	1275.307692	0.02186905	-0.350674217	20	0	6.0007	57.6829	0
755	3.6255	99.59	103.288	1.0937	-3.5066	1276.769231	0.0218747	-0.350663017	20	0	6.0007	57.6826	0
756	3.6257	99.72	103.325	1.0939	-3.5066	1278.461538	0.02187845	-0.350655217	20	0	5.9995	57.6822	0
757	3.6259	99.85	103.364	1.0941	-3.5064	1280.128205	0.02188285	-0.350643417	20	0	6.0003	57.6819	0
758	3.626	99.98	103.402	1.0944	-3.5063	1281.820513	0.02188725	-0.350631617	20	0	5.9999	57.6817	0
759	3.6263	100.16	103.458	1.0947	-3.5062	1284.128205	0.02189355	-0.350616617	20	0	6.0003	57.6817	0
760	3.6265	100.29	103.495	1.0949	-3.5061	1285.820513	0.02189795	-0.350605617	20	0	5.9991	57.6818	0
761	3.6266	100.43	103.533	1.0951	-3.506	1287.512821	0.02190235	-0.350595417	20	0	5.9999	57.6822	0
762	3.6268	100.54	103.572	1.0954	-3.5059	1288.974359	0.021908	-0.350585217	20	0	6.0003	57.6824	0
763	3.627	100.66	103.61	1.0956	-3.5057	1290.461538	0.02191115	-0.350574217	20	0	6.0003	57.6823	0
764	3.6272	100.77	103.647	1.0958	-3.5056	1291.923077	0.0219162	-0.350563017	20	0	6.0003	57.6822	0
765	3.6273	100.92	103.686	1.096	-3.5055	1293.820513	0.0219206	-0.350552017	20	0	6.0003	57.6819	0
766	3.6275	101.03	103.723	1.0963	-3.5054	1295.307692	0.02192625	-0.350541817	20	0	6.0003	57.6818	0
767	3.6277	101.16	103.759	1.0965	-3.5053	1296.974359	0.02193	-0.350529217	20	0	6.0003	57.6815	0
768	3.6279	101.35	103.816	1.0968	-3.5051	1299.307692	0.0219369	-0.350513417	20	0	5.9995	57.6811	0
769	3.6281	101.46	103.854	1.0971	-3.505	1300.769231	0.0219413	-0.350504817	20	0	5.9999	57.6811	0
770	3.6283	101.61	103.893	1.0972	-3.5049	1302.666667	0.02194445	-0.350493017	20	0	6.0003	57.6811	0
771	3.6285	101.72	103.93	1.0975	-3.5049	1304.128205	0.02195075	-0.350486017	20	0	6.0003	57.681	0
772	3.6286	101.85	103.967	1.0977	-3.5047	1305.820513	0.0219545	-0.350474217	20	0	5.9999	57.6808	0
773	3.6288	101.97	104.004	1.0979	-3.5046	1307.307692	0.0219589	-0.350464617	20	0	5.9995	57.6805	0
774	3.629	102.1	104.041	1.0982	-3.5045	1308.974359	0.02196395	-0.350452817	20	0	5.9995	57.6804	0
775	3.6292	102.23	104.08	1.0984	-3.5044	1310.666667	0.02196775	-0.350441817	20	0	5.9995	57.6806	0
776	3.6293	102.35	104.116	1.0986	-3.5043	1312.153846	0.02197215	-0.350430017	20	0	6.0011	57.6808	0
777	3.6295	102.46	104.152	1.0989	-3.5042	1313.615385	0.02197715	-0.350419017	20	0	5.9995	57.6807	0
778	3.6297	102.58	104.189	1.0991	-3.5041	1315.076923	0.02198155	-0.350407217	20	0	5.9995	57.6809	0
779	3.6299	102.72	104.229	1.0993	-3.504	1316.974359	0.02198595	-0.350395417	20	0	6.0003	57.6808	0
780	3.63	102.86	104.266	1.0995	-3.5039	1318.666667	0.02199035	-0.350385217	20	0	5.9999	57.6806	0
781	3.6302	102.97	104.304	1.0998	-3.5037	1320.153846	0.0219954	-0.350374817	20	0	5.9999	57.6804	0
782	3.6304	103.1	104.341	1.1	-3.5036	1321.820513	0.02199915	-0.350363017	20	0	6.0003	57.6801	0
783	3.6306	103.22	104.379	1.1002	-3.5035	1323.307692	0.02200355	-0.350349617	20	0	5.9995	57.6797	0
784	3.6307	103.33	104.416	1.1004	-3.5034	1324.769231	0.02200795	-0.350337817	20	0	6.0003	57.6797	0
785	3.6309	103.5	104.452	1.1006	-3.5033	1326.871795	0.022013	-0.350326817	20	0	5.9991	57.6798	0
786	3.6312	103.68	104.509	1.101	-3.5031	1329.205128	0.02202055	-0.350311217	20	0	5.9999	57.6799	0
787	3.6314	103.86	104.565	1.1013	-3.503	1331.512821	0.0220262	-0.350297817	20	0	6.0003	57.6803	0
788	3.6316	103.97	104.602	1.1016	-3.5028	1332.974359	0.0220312	-0.350284417	20	0	6.0003	57.6803	0
789	3.6318	104.09	104.639	1.1017	-3.5027	1334.461538	0.022035	-0.350273417	20	0	5.9999	57.6802	0
790	3.6319	104.22	104.677	1.102	-3.5026	1336.153846	0.02204065	-0.350260817	20	0	6.0007	57.6796	0
791	3.6321	104.35	104.713	1.1023	-3.5025	1337.820513	0.02204505	-0.350250417	20	0	5.9999	57.6791	0
792	3.6323	104.48	104.751	1.1024	-3.5024	1339.512821	0.0220488	-0.350240217	20	0	5.9999	57.6789	0
793	3.6325	104.61	104.788	1.1027	-3.5023	1341.205128	0.02205385	-0.350230817	20	0	5.9999	57.6791	0
794	3.6326	104.73	104.825	1.1029	-3.5022	1342.666667	0.0220576	-0.350215817	20	0	5.9995	57.6798	0
795	3.6328	104.86	104.863	1.1032	-3.5021	1344.358974	0.02206325	-0.350208817	20	0	5.9991	57.6802	0
796	3.6331	105.02	104.918	1.1035	-3.5019	1346.461538	0.02206955	-0.350188217	20	0	5.9995	57.6807	0
797	3.6332	105.16	104.955	1.1037	-3.5018	1348.153846	0.02207335	-0.350177217	20	0	5.9999	57.6807	0
798	3.6334	105.27	104.992	1.1039	-3.5017	1349.615385	0.022079	-0.350166217	20	0	5.9999	57.6808	0
799	3.6336	105.4	105.031	1.1042	-3.5016	1351.307692	0.0220834	-0.350155217	20	0	5.9995	57.681	0
800	3.6338	105.52	105.067	1.1044	-3.5014	1352.769231	0.0220878	-0.350142617	20	0	5.9995	57.6812	0
801	3.6339	105.65	105.105	1.1046	-3.5013	1354.461538	0.0220922	-0.350133217	20	0	5.9999	57.6812	0
802	3.6341	105.8	105.142	1.1048	-3.5012	1356.358974	0.0220966	-0.350122217	20	0	6.0003	57.681	0
803	3.6344	105.98	105.197	1.1051	-3.501	1358.666667	0.02210285	-0.350104017	20	0	6.0011	57.6801	0
804	3.6345	106.11	105.233	1.1054	-3.5009	1360.358974	0.02210855	-0.350093017	20	0	6.0003	57.6792	0
805	3.6347	106.22	105.271	1.1056	-3.5008	1361.820513	0.0221123	-0.350079617	20	0	5.9999	57.6786	0
806	3.6349	106.35	105.308	1.1059	-3.5007	1363.512821	0.02211735	-0.350069417	20	0	5.9995	57.6783	0
807	3.6351	106.47	105.345	1.1061	-3.5006	1365	0.0221211	-0.350058417	20	0	5.9999	57.6786	0
808	3.6352	106.62	105.382	1.1063	-3.5005	1366.871795	0.02212615	-0.350048817	20	0	5.9991	57.6787	0
809	3.6354	106.72	105.419	1.1065	-3.5004	1368.153846	0.0221299	-0.350035617	20	0	5.9999	57.6789	0
810	3.6356	106.83	105.455	1.1067	-3.5002	1369.615385	0.02213495	-0.350024417	20	0	5.9999	57.6792	0
811	3.6358	106.99	105.492	1.107	-3.5001	1371.717949	0.02213935	-0.350014217	20	0	5.9999	57.6794	0
812	3.6359	107.09	105.528	1.1072	-3.5	1373	0.02214435	-0.350003217	20	0	5.9991	57.6793	0
813	3.6361	107.22	105.566	1.1074	-3.4999	1374.666667	0.02214815	-0.349991417	20	0	6.0003	57.679	0
814	3.6363	107.34	105.603	1.1076	-3.4998	1376.153846	0.02215255	-0.349980417	20	0	5.9999	57.6787	0
815	3.6365	107.49	105.641	1.1079	-3.4997	1378.051282	0.02215755	-0.349968617	20	0	6.0003	57.6786	0
816	3.6366	107.62	105.677	1.1081	-3.4996	1379.717949	0.0221626	-0.349957617	20	0	5.9999	57.6783	0
817	3.6368	107.73	105.714	1.1083	-3.4995	1381.205128	0.02216635	-0.349946617	20	0	5.9999	57.6783	0
818	3.637	107.85	105.751	1.1085	-3.4994	1382.666667	0.02217075	-0.349935417	20	0	5.9999	57.6779	0
819	3.6371	107.98	105.787	1.1088	-3.4992	1384.358974	0.0221758	-0.349924417	20	0	5.9999	57.6777	0
820	3.6373	108.1	105.823	1.109	-3.4991	1385.846154	0.0221808	-0.349913417	20	0	6.0003	57.6779	0
821	3.6375	108.23	105.861	1.1093	-3.499	1387.512821	0.0221852	-0.349900817	20	0	5.9995	57.678	0
822	3.6377	108.36	105.898	1.1095	-3.4989	1389.205128	0.0221896	-0.349888217	20	0	6.0003	57.6781	0
823	3.6378	108.47	105.933	1.1097	-3.4988	1390.666667	0.02219465	-0.349878017	20	0	5.9999	57.6781	0
824	3.638	108.6	105.97	1.11	-3.4987	1392.358974	0.02219905	-0.349866217	20	0	5.9999	57.678	0
825	3.6382	108.72	106.007	1.1102	-3.4985	1393.846154	0.02220345	-0.349854417	20	0	6.0011	57.6777	0
826	3.6384	108.85	106.044	1.1104	-3.4984	1395.512821	0.02220785	-0.349842617	20	0	5.9999	57.6772	0
827	3.6385	108.97	106.08	1.1106	-3.4983	1397	0.0222129	-0.349830017	20	0	5.9999	57.6772	0
828	3.6387	109.1	106.116	1.1108	-3.4982	1398.666667	0.02221665	-0.349818217	20	0	5.9991	57.6774	0
829	3.6389	109.21	106.153	1.1111	-3.4981	1400.153846	0.0222217	-0.349806417	20	0	5.9995	57.6775	0
830	3.6391	109.34	106.191	1.1113	-3.498	1401.846154	0.0222261	-0.349797017	20	0	6.0003	57.6775	0
831	3.6392	109.47	106.227	1.1116	-3.4978	1403.512821	0.0222311	-0.349783617	20	0	6.0003	57.6775	0
832	3.6394	109.61	106.263	1.1118	-3.4977	1405.205128	0.0222355	-0.349771817	20	0	6.0003	57.6774	0
833	3.6396	109.74	106.301	1.112	-3.4976	1406.897436	0.0222393	-0.349760617	20	0	5.9999	57.6772	0
834	3.6398	109.87	106.337	1.1122	-3.4975	1408.564103	0.0222437	-0.349748017	20	0	6.0003	57.6768	0
835	3.6399	109.98	106.373	1.1124	-3.4974	1410.051282	0.0222487	-0.349738617	20	0	5.9999	57.6764	0
836	3.6401	110.13	106.411	1.1127	-3.4973	1411.948718	0.0222531	-0.349728417	20	0	6.0003	57.6765	0
837	3.6404	110.3	106.465	1.113	-3.4971	1414.051282	0.02226	-0.349710217	20	0	5.9995	57.6769	0
838	3.6406	110.48	106.52	1.1133	-3.4969	1416.358974	0.0222663	-0.349692217	20	0	5.9995	57.6773	0
839	3.6408	110.59	106.555	1.1135	-3.4968	1417.846154	0.0222707	-0.349680417	20	0	5.9999	57.678	0
840	3.641	110.72	106.593	1.1138	-3.4967	1419.512821	0.02227635	-0.349669417	20	0	6.0003	57.678	0
841	3.6411	110.85	106.629	1.1141	-3.4966	1421.205128	0.0222814	-0.349659217	20	0	5.9999	57.6781	0
842	3.6413	111	106.664	1.1143	-3.4965	1423.102564	0.02228515	-0.349648817	20	0	5.9995	57.6781	0
843	3.6416	111.15	106.72	1.1146	-3.4963	1425	0.0222921	-0.349630817	20	0	6.0003	57.6779	0
844	3.6417	111.3	106.755	1.1148	-3.4962	1426.897436	0.0222965	-0.349619817	20	0	6.0011	57.6775	0
845	3.6419	111.41	106.793	1.1151	-3.4961	1428.358974	0.0223015	-0.349608817	20	0	6.0003	57.6771	0
846	3.6421	111.54	106.829	1.1153	-3.496	1430.051282	0.0223059	-0.349596217	20	0	5.9999	57.6764	0
847	3.6423	111.68	106.864	1.1155	-3.4959	1431.74359	0.02231095	-0.349586617	20	0	5.9999	57.6755	0
848	3.6424	111.81	106.9	1.1157	-3.4958	1433.410256	0.0223147	-0.349576417	20	0	5.9991	57.6756	0
849	3.6426	111.92	106.936	1.116	-3.4956	1434.897436	0.02232035	-0.349564617	20	0	5.9995	57.6759	0
850	3.6428	112.04	106.973	1.1162	-3.4955	1436.358974	0.02232475	-0.349552817	20	0	5.9999	57.6762	0
851	3.643	112.15	107.01	1.1165	-3.4954	1437.846154	0.02232915	-0.349540217	20	0	5.9999	57.6767	0
852	3.6431	112.3	107.047	1.1167	-3.4953	1439.74359	0.02233355	-0.349530017	20	0	5.9999	57.6767	0
853	3.6433	112.41	107.081	1.1169	-3.4952	1441.205128	0.02233795	-0.349518217	20	0	5.9999	57.6767	0
854	3.6435	112.53	107.12	1.1171	-3.4951	1442.692308	0.02234235	-0.349512617	20	0	6.0003	57.6766	0
855	3.6437	112.66	107.156	1.1174	-3.495	1444.358974	0.0223474	-0.349501617	20	0	6.0003	57.6765	0
856	3.6438	112.76	107.193	1.1176	-3.4949	1445.641026	0.02235245	-0.349490617	20	0	5.9999	57.6762	0
857	3.644	112.91	107.23	1.1178	-3.4948	1447.512821	0.02235685	-0.349478017	20	0	6.0003	57.6757	0
858	3.6442	113.04	107.266	1.1181	-3.4947	1449.205128	0.02236125	-0.349468617	20	0	6.0003	57.6754	0
859	3.6444	113.17	107.302	1.1183	-3.4946	1450.897436	0.02236625	-0.349456817	20	0	5.9995	57.675	0
860	3.6446	113.35	107.356	1.1186	-3.4944	1453.205128	0.022372549	-0.349438617	20	0	5.9999	57.6752	0
861	3.6448	113.48	107.393	1.1189	-3.4943	1454.897436	0.022377549	-0.349426017	20	0	5.9995	57.6755	0
862	3.645	113.63	107.429	1.1191	-3.4941	1456.794872	0.022381949	-0.349414217	20	0	5.9999	57.676	0
863	3.6452	113.79	107.483	1.1194	-3.494	1458.897436	0.022388249	-0.349396817	20	0	6.0003	57.6765	0
864	3.6454	113.93	107.52	1.1197	-3.4938	1460.589744	0.022393299	-0.349384217	20	0	6.0007	57.6765	0
865	3.6456	114.06	107.556	1.1199	-3.4937	1462.25641	0.022397699	-0.349373217	20	0	6.0003	57.6765	0
866	3.6457	114.17	107.592	1.1201	-3.4936	1463.74359	0.022401449	-0.349359017	20	0	6.0003	57.6762	0
867	3.6459	114.34	107.629	1.1204	-3.4935	1465.846154	0.022407099	-0.349345017	20	0	6.0007	57.6756	0
868	3.6462	114.47	107.683	1.1207	-3.4933	1467.538462	0.022414049	-0.349327617	20	0	5.9999	57.6746	0
869	3.6463	114.61	107.72	1.1209	-3.4932	1469.410256	0.022417799	-0.349315017	20	0	5.9999	57.6744	0
870	3.6465	114.75	107.757	1.1212	-3.493	1471.102564	0.022424099	-0.349304017	20	0	6.0003	57.6744	0
871	3.6468	114.91	107.81	1.1215	-3.4929	1473.205128	0.022430399	-0.349287417	20	0	5.9995	57.6741	0
872	3.647	115.03	107.848	1.1218	-3.4927	1474.692308	0.022436649	-0.349274817	20	0	5.9995	57.6742	0
873	3.6471	115.16	107.883	1.122	-3.4926	1476.358974	0.022439799	-0.349264617	20	0	5.9999	57.6747	0
874	3.6473	115.3	107.919	1.1222	-3.4925	1478.25641	0.022444849	-0.349251217	20	0	6.0003	57.6749	0
875	3.6476	115.49	107.973	1.1226	-3.4923	1480.589744	0.022451749	-0.349233817	20	0	5.9995	57.675	0
876	3.6477	115.6	108.009	1.1228	-3.4922	1482.051282	0.022456799	-0.349221217	20	0	6.0003	57.6749	0
877	3.6479	115.75	108.047	1.1231	-3.4921	1483.948718	0.022461199	-0.349210217	20	0	6.0007	57.6746	0
878	3.6481	115.86	108.081	1.1232	-3.492	1485.435897	0.022464949	-0.349199217	20	0	6.0011	57.674	0
879	3.6483	115.98	108.116	1.1235	-3.4919	1486.897436	0.022469999	-0.349187417	20	0	5.9999	57.6734	0
880	3.6484	116.11	108.153	1.1237	-3.4918	1488.589744	0.022474399	-0.349175617	20	0	5.9995	57.6735	0
881	3.6487	116.29	108.206	1.1241	-3.4916	1490.897436	0.022481299	-0.349157617	20	0	5.9999	57.674	0
882	3.6489	116.4	108.243	1.1243	-3.4915	1492.358974	0.022485699	-0.349145017	20	0	5.9999	57.674	0
883	3.649	116.54	108.279	1.1246	-3.4913	1494.051282	0.022491349	-0.349133217	20	0	6.0003	57.674	0
884	3.6492	116.65	108.316	1.1248	-3.4912	1495.538462	0.022495099	-0.349122017	20	0	6.0007	57.674	0
885	3.6494	116.82	108.352	1.125	-3.4911	1497.641026	0.022500149	-0.349110217	20	0	6.0003	57.6738	0
886	3.6496	117	108.405	1.1254	-3.4909	1499.948718	0.022507699	-0.349091417	20	0	6.0003	57.673	0
887	3.6498	117.11	108.44	1.1255	-3.4908	1501.435897	0.022510849	-0.349080417	20	0	5.9999	57.6726	0
888	3.65	117.23	108.478	1.1258	-3.4907	1502.897436	0.022515849	-0.349067817	20	0	5.9995	57.6731	0
889	3.6502	117.37	108.512	1.126	-3.4906	1504.794872	0.022520249	-0.349056017	20	0	5.9999	57.6738	0
890	3.6504	117.52	108.567	1.1263	-3.4904	1506.692308	0.022526549	-0.349040217	20	0	5.9999	57.6741	0
891	3.6506	117.67	108.602	1.1266	-3.4903	1508.589744	0.022532849	-0.349029217	20	0	5.9999	57.6744	0
892	3.6508	117.78	108.637	1.1269	-3.4902	1510.051282	0.022537249	-0.349016617	20	0	5.9991	57.6744	0
893	3.651	117.92	108.675	1.127	-3.49	1511.74359	0.022540999	-0.349004817	20	0	5.9995	57.6745	0
894	3.6511	118.05	108.71	1.1273	-3.4899	1513.435897	0.022546649	-0.348994617	20	0	6.0007	57.6745	0
895	3.6513	118.16	108.746	1.1275	-3.4898	1514.897436	0.022550449	-0.348982817	20	0	6.0003	57.6743	0
896	3.6515	118.29	108.782	1.1278	-3.4897	1516.589744	0.022555449	-0.348970217	20	0	6.0003	57.6741	0
897	3.6516	118.42	108.818	1.128	-3.4896	1518.25641	0.022560499	-0.348956017	20	0	6.0003	57.6735	0
898	3.6518	118.54	108.854	1.1282	-3.4894	1519.74359	0.022564249	-0.348944217	20	0	6.0003	57.6728	0
899	3.652	118.67	108.89	1.1285	-3.4894	1521.435897	0.022569299	-0.348935417	20	0	6.0003	57.6721	0
900	3.6522	118.79	108.925	1.1287	-3.4892	1522.897436	0.022574349	-0.348922017	20	0	6.0003	57.672	0
901	3.6523	118.93	108.961	1.1289	-3.4891	1524.794872	0.022578749	-0.348910217	20	0	5.9995	57.6726	0
902	3.6525	119.07	108.997	1.1292	-3.489	1526.487179	0.022583749	-0.348899217	20	0	5.9999	57.6731	0
903	3.6528	119.21	109.05	1.1295	-3.4888	1528.384615	0.022590049	-0.348882017	20	0	5.9999	57.6732	0
904	3.6529	119.34	109.086	1.1297	-3.4887	1530.051282	0.022593799	-0.348869417	20	0	6.0003	57.6732	0
905	3.6531	119.46	109.121	1.1299	-3.4886	1531.538462	0.022598199	-0.348856817	20	0	5.9999	57.6731	0
906	3.6533	119.61	109.157	1.1302	-3.4885	1533.435897	0.022603849	-0.348845017	20	0	5.9995	57.6729	0
907	3.6535	119.72	109.193	1.1304	-3.4883	1534.897436	0.022608899	-0.348831617	20	0	6.0007	57.6725	0
908	3.6536	119.84	109.229	1.1306	-3.4882	1536.384615	0.022612649	-0.348819817	20	0	5.9999	57.6716	0
909	3.6538	119.99	109.265	1.1309	-3.4881	1538.282051	0.022617699	-0.348808617	20	0	5.9999	57.6715	0
910	3.654	120.1	109.3	1.1311	-3.488	1539.74359	0.022622099	-0.348796817	20	0	5.9999	57.6715	0
911	3.6542	120.25	109.337	1.1313	-3.4878	1541.641026	0.022625849	-0.348783417	20	0	5.9999	57.6718	0
912	3.6543	120.36	109.371	1.1316	-3.4877	1543.102564	0.022631549	-0.348773217	20	0	6.0003	57.6718	0
913	3.6545	120.48	109.407	1.1318	-3.4876	1544.589744	0.022635949	-0.348762217	20	0	6.0003	57.6719	0
914	3.6547	120.59	109.442	1.132	-3.4875	1546.051282	0.022639699	-0.348748017	20	0	5.9999	57.6718	0
915	3.6549	120.74	109.478	1.1323	-3.4874	1547.948718	0.022645999	-0.348736217	20	0	6.0003	57.6716	0
916	3.655	120.86	109.513	1.1325	-3.4872	1549.435897	0.022650399	-0.348723617	20	0	5.9999	57.6715	0
917	3.6552	120.97	109.549	1.1328	-3.4871	1550.897436	0.022655399	-0.348711017	20	0	6.0003	57.6713	0
918	3.6554	121.12	109.584	1.133	-3.487	1552.794872	0.022659199	-0.348699217	20	0	6.0003	57.671	0
919	3.6556	121.3	109.637	1.1333	-3.4868	1555.102564	0.022666099	-0.348682017	20	0	5.9999	57.6707	0
920	3.6558	121.43	109.673	1.1335	-3.4867	1556.794872	0.022670499	-0.348668617	20	0	5.9999	57.6707	0
921	3.656	121.55	109.709	1.1338	-3.4866	1558.282051	0.022676799	-0.348656817	20	0	5.9999	57.6707	0
922	3.6562	121.66	109.744	1.1341	-3.4865	1559.74359	0.022681799	-0.348645617	20	0	6.0007	57.6707	0
923	3.6563	121.79	109.779	1.1342	-3.4863	1561.435897	0.022684949	-0.348633817	20	0	6.0003	57.6704	0
924	3.6566	121.99	109.833	1.1346	-3.4862	1563.948718	0.022691849	-0.348615017	20	0	5.9999	57.6701	0
925	3.6568	122.12	109.869	1.1348	-3.486	1565.641026	0.022696899	-0.348603217	20	0	5.9991	57.6701	0
926	3.6569	122.24	109.904	1.1351	-3.4859	1567.128205	0.022701299	-0.348590617	20	0	5.9999	57.6701	0
927	3.6571	122.37	109.94	1.1353	-3.4858	1568.794872	0.022706949	-0.348578817	20	0	5.9995	57.6705	0
928	3.6573	122.48	109.976	1.1355	-3.4857	1570.282051	0.022710749	-0.348566217	20	0	5.9995	57.6707	0
929	3.6575	122.61	110.01	1.1358	-3.4855	1571.948718	0.022716399	-0.348552817	20	0	5.9999	57.6712	0
930	3.6576	122.76	110.046	1.136	-3.4854	1573.846154	0.022720799	-0.348541017	20	0	5.9995	57.6712	0
931	3.6579	122.91	110.099	1.1363	-3.4852	1575.74359	0.022726449	-0.348523617	20	0	5.9999	57.6712	0
932	3.6581	123.06	110.136	1.1365	-3.4851	1577.641026	0.022730849	-0.348510217	20	0	5.9999	57.6708	0
933	3.6582	123.19	110.17	1.1368	-3.485	1579.333333	0.022735899	-0.348499217	20	0	6.0007	57.6704	0
934	3.6585	123.37	110.224	1.1372	-3.4848	1581.641026	0.022744049	-0.348479617	20	0	6.0003	57.6696	0
935	3.6587	123.48	110.258	1.1374	-3.4847	1583.128205	0.022748449	-0.348468617	20	0	5.9999	57.6697	0
936	3.6588	123.6	110.292	1.1376	-3.4846	1584.589744	0.022752849	-0.348455217	20	0	5.9999	57.6696	0
937	3.659	123.73	110.329	1.1379	-3.4844	1586.282051	0.022757249	-0.348442617	20	0	6.0003	57.6696	0
938	3.6592	123.86	110.364	1.1381	-3.4843	1587.948718	0.022762899	-0.348431617	20	0	6.0003	57.6694	0
939	3.6594	123.98	110.398	1.1383	-3.4842	1589.435897	0.022766049	-0.348419617	20	0	6.0003	57.6691	0
940	3.6595	124.11	110.433	1.1386	-3.4841	1591.128205	0.022772949	-0.348406417	20	0	5.9995	57.6694	0
941	3.6597	124.22	110.469	1.1388	-3.4839	1592.589744	0.022776749	-0.348394417	20	0	5.9999	57.6698	0
942	3.6599	124.35	110.504	1.139	-3.4838	1594.282051	0.022780499	-0.348381217	20	0	6.0007	57.67	0
943	3.6601	124.47	110.54	1.1393	-3.4837	1595.74359	0.022786149	-0.348374017	20	0	5.9999	57.6699	0
944	3.6602	124.62	110.575	1.1395	-3.4836	1597.641026	0.022790549	-0.348359017	20	0	6.0007	57.6695	0
945	3.6605	124.76	110.628	1.1398	-3.4834	1599.538462	0.022796849	-0.348341017	20	0	5.9999	57.6684	0
946	3.6607	124.91	110.663	1.1401	-3.4833	1601.435897	0.022802499	-0.348328417	20	0	5.9999	57.6684	0
947	3.6608	125.06	110.699	1.1404	-3.4831	1603.333333	0.022808149	-0.348313417	20	0	5.9995	57.6687	0
948	3.661	125.17	110.734	1.1406	-3.4831	1604.794872	0.022812549	-0.348305617	20	0	5.9999	57.669	0
949	3.6612	125.29	110.77	1.1408	-3.4829	1606.282051	0.022816949	-0.348293817	20	0	5.9991	57.6694	0
950	3.6614	125.42	110.804	1.1411	-3.4828	1607.974359	0.022822599	-0.348280417	20	0	5.9995	57.6694	0
951	3.6615	125.55	110.841	1.1413	-3.4827	1609.641026	0.022826999	-0.348265417	20	0	5.9999	57.6695	0
952	3.6617	125.67	110.875	1.1416	-3.4825	1611.128205	0.022832049	-0.348253617	20	0	6.0003	57.6697	0
953	3.6619	125.78	110.91	1.1418	-3.4824	1612.589744	0.022835799	-0.348241017	20	0	5.9995	57.6697	0
954	3.6621	125.93	110.945	1.142	-3.4823	1614.487179	0.022840849	-0.348227617	20	0	6.0007	57.6694	0
955	3.6622	126.05	110.981	1.1423	-3.4822	1615.974359	0.022846499	-0.348215017	20	0	6.0003	57.669	0
956	3.6624	126.18	111.015	1.1425	-3.482	1617.641026	0.022850299	-0.348204017	20	0	6.0003	57.6683	0
957	3.6627	126.34	111.068	1.1429	-3.4818	1619.74359	0.022858449	-0.348182617	20	0	5.9995	57.6677	0
958	3.6628	126.51	111.102	1.1431	-3.4817	1621.871795	0.022861599	-0.348171617	20	0	5.9999	57.668	0
959	3.6631	126.65	111.156	1.1435	-3.4815	1623.74359	0.022870399	-0.348151217	20	0	5.9991	57.6686	0
960	3.6633	126.78	111.192	1.1437	-3.4814	1625.435897	0.022874149	-0.348141017	20	0	5.9999	57.6688	0
961	3.6635	126.92	111.226	1.144	-3.4813	1627.128205	0.022879199	-0.348126817	20	0	5.9999	57.6691	0
962	3.6636	127.03	111.261	1.1441	-3.4811	1628.589744	0.022882949	-0.348114217	20	0	6.0003	57.6693	0
963	3.6638	127.18	111.296	1.1444	-3.481	1630.487179	0.022887999	-0.348101617	20	0	5.9999	57.6695	0
964	3.6641	127.36	111.348	1.1448	-3.4808	1632.820513	0.022895549	-0.348081817	20	0	6.0003	57.6695	0
965	3.6642	127.47	111.384	1.145	-3.4807	1634.282051	0.022900549	-0.348070017	20	0	6.0003	57.6695	0
966	3.6644	127.61	111.418	1.1453	-3.4806	1635.974359	0.022905599	-0.348059017	20	0	5.9999	57.6692	0
967	3.6646	127.72	111.454	1.1455	-3.4804	1637.435897	0.022909999	-0.348044817	20	0	5.9995	57.6689	0
968	3.6648	127.87	111.489	1.1458	-3.4803	1639.333333	0.022915049	-0.348033817	20	0	6.0003	57.6684	0
969	3.6649	127.98	111.525	1.146	-3.4802	1640.820513	0.022920699	-0.348021217	20	0	6.0003	57.6679	0
970	3.6651	128.11	111.559	1.1462	-3.4801	1642.487179	0.022923849	-0.348008617	20	0	5.9995	57.6679	0
971	3.6653	128.23	111.596	1.1465	-3.4799	1643.974359	0.022929499	-0.347993617	20	0	6.0003	57.6677	0
972	3.6654	128.36	111.63	1.1467	-3.4798	1645.641026	0.022933899	-0.347982617	20	0	5.9999	57.6672	0
973	3.6656	128.48	111.665	1.147	-3.4797	1647.128205	0.022939549	-0.347970017	20	0	6.0003	57.6672	0
974	3.6658	128.61	111.699	1.1472	-3.4796	1648.820513	0.022943949	-0.347960617	20	0	6.0007	57.667	0
975	3.666	128.72	111.735	1.1474	-3.4794	1650.282051	0.022948349	-0.347943217	20	0	5.9999	57.6668	0
976	3.6661	128.85	111.769	1.1477	-3.4793	1651.974359	0.022953349	-0.347930617	20	0	5.9999	57.6668	0
977	3.6664	129.03	111.823	1.148	-3.4791	1654.282051	0.022960299	-0.347912617	20	0	5.9995	57.667	0
978	3.6666	129.18	111.857	1.1483	-3.479	1656.179487	0.022965949	-0.347900017	20	0	5.9995	57.667	0
979	3.6668	129.35	111.91	1.1486	-3.4788	1658.282051	0.022971599	-0.347881017	20	0	5.9999	57.6669	0
980	3.667	129.48	111.944	1.1489	-3.4787	1659.974359	0.022977249	-0.347867017	20	0	6.0003	57.6667	0
981	3.6672	129.59	111.979	1.1491	-3.4785	1661.435897	0.022982299	-0.347853617	20	0	6.0003	57.6665	0
982	3.6674	129.72	112.015	1.1494	-3.4784	1663.128205	0.022987299	-0.347838617	20	0	5.9999	57.6663	0
983	3.6675	129.87	112.05	1.1496	-3.4783	1665.025641	0.022992349	-0.347829217	20	0	5.9995	57.6662	0
984	3.6677	129.99	112.084	1.1498	-3.4782	1666.487179	0.022996099	-0.347817417	20	0	6.0003	57.6662	0
985	3.6679	130.12	112.119	1.1501	-3.478	1668.179487	0.023001799	-0.347804017	20	0	6.0003	57.6664	0
986	3.6681	130.3	112.171	1.1504	-3.4778	1670.487179	0.023008049	-0.347783417	20	0	6.0003	57.6661	0
987	3.6683	130.45	112.206	1.1507	-3.4777	1672.384615	0.023013099	-0.347768417	20	0	6.0003	57.6658	0
988	3.6685	130.56	112.241	1.1509	-3.4776	1673.871795	0.023018099	-0.347755217	20	0	5.9999	57.6657	0
989	3.6687	130.76	112.293	1.1513	-3.4774	1676.384615	0.023025649	-0.347739417	20	0	5.9999	57.6659	0
990	3.669	130.92	112.344	1.1516	-3.4772	1678.487179	0.023032599	-0.347718817	20	0	6.0003	57.6666	0
991	3.6692	131.05	112.38	1.1518	-3.477	1680.179487	0.023036999	-0.347704017	20	0	5.9999	57.6666	0
992	3.6694	131.17	112.415	1.1521	-3.4769	1681.666667	0.023041999	-0.347692217	20	0	5.9995	57.6666	0
993	3.6695	131.28	112.45	1.1524	-3.4768	1683.128205	0.023047049	-0.347681017	20	0	5.9999	57.6667	0
994	3.6697	131.42	112.485	1.1526	-3.4767	1684.820513	0.023051449	-0.347667017	20	0	5.9999	57.6668	0
995	3.6699	131.56	112.52	1.1528	-3.4765	1686.717949	0.023056449	-0.347653617	20	0	6.0003	57.6668	0
996	3.6701	131.73	112.572	1.1532	-3.4764	1688.820513	0.023063999	-0.347635417	20	0	6.0003	57.6665	0
997	3.6703	131.86	112.607	1.1535	-3.4762	1690.487179	0.023069049	-0.347622817	20	0	6.0003	57.666	0
998	3.6705	132.01	112.642	1.1537	-3.4761	1692.384615	0.023074699	-0.347607817	20	0	6.0003	57.6654	0
999	3.6707	132.12	112.675	1.1539	-3.476	1693.871795	0.023077849	-0.347595217	20	0	5.9995	57.6651	0
1000	3.6708	132.24	112.711	1.1541	-3.4758	1695.333333	0.023082849	-0.347581017	20	0	5.9995	57.6654	0
1001	3.671	132.37	112.746	1.1544	-3.4757	1697.025641	0.023087899	-0.347568417	20	0	5.9995	57.6659	0
1002	3.6712	132.48	112.779	1.1546	-3.4756	1698.487179	0.023092299	-0.347556617	20	0	5.9999	57.6666	0
1003	3.6713	132.6	112.813	1.1549	-3.4754	1699.974359	0.023097299	-0.347541817	20	0	6.0007	57.6667	0
1004	3.6715	132.73	112.85	1.1551	-3.4753	1701.666667	0.023102999	-0.347529217	20	0	5.9999	57.6665	0
1005	3.6717	132.86	112.884	1.1554	-3.4752	1703.333333	0.023107999	-0.347516617	20	0	6.0003	57.6661	0
1006	3.6719	132.99	112.918	1.1557	-3.4751	1705.025641	0.023113049	-0.347507817	20	0	6.0011	57.6656	0
1007	3.672	133.11	112.954	1.1559	-3.4749	1706.487179	0.023118699	-0.347492817	20	0	6.0007	57.665	0
1008	3.6722	133.24	112.989	1.1561	-3.4748	1708.179487	0.023121849	-0.347480217	20	0	6.0003	57.6645	0
1009	3.6725	133.42	113.04	1.1565	-3.4746	1710.512821	0.023129999	-0.347460617	20	0	5.9995	57.6645	0
1010	3.6727	133.53	113.076	1.1567	-3.4744	1711.974359	0.023134399	-0.347444817	20	0	5.9999	57.6646	0
1011	3.6728	133.67	113.11	1.157	-3.4744	1713.666667	0.023139449	-0.347437017	20	0	5.9995	57.6648	0
1012	3.673	133.8	113.145	1.1572	-3.4742	1715.333333	0.023143849	-0.347417217	20	0	6.0007	57.6648	0
1013	3.6732	133.93	113.181	1.1575	-3.474	1717.025641	0.023149499	-0.347404017	20	0	5.9999	57.6645	0
1014	3.6733	134.04	113.214	1.1577	-3.4739	1718.512821	0.023153899	-0.347391417	20	0	5.9999	57.6644	0
1015	3.6735	134.19	113.248	1.158	-3.4738	1720.384615	0.023159549	-0.347379416	20	0	6.0007	57.6642	0
1016	3.6738	134.36	113.299	1.1583	-3.4736	1722.512821	0.023166449	-0.347359016	20	0	5.9999	57.664	0
1017	3.674	134.47	113.334	1.1586	-3.4735	1723.974359	0.023171499	-0.347345616	20	0	5.9995	57.6637	0
1018	3.6741	134.59	113.369	1.1588	-3.4734	1725.461538	0.023176549	-0.347335416	20	0	5.9995	57.6638	0
1019	3.6743	134.73	113.403	1.1591	-3.4732	1727.333333	0.023181549	-0.347320416	20	0	5.9995	57.664	0
1020	3.6745	134.86	113.437	1.1593	-3.4731	1729.025641	0.023185349	-0.347307816	20	0	5.9991	57.6643	0
1021	3.6746	134.98	113.471	1.1595	-3.4729	1730.512821	0.023190999	-0.347292816	20	0	5.9995	57.6647	0
1022	3.6748	135.11	113.507	1.1598	-3.4728	1732.179487	0.023195999	-0.347281016	20	0	5.9995	57.6653	0
1023	3.675	135.24	113.542	1.1601	-3.4727	1733.871795	0.023201649	-0.347266816	20	0	6.0003	57.6652	0
1024	3.6753	135.42	113.593	1.1604	-3.4725	1736.179487	0.023208599	-0.347247216	20	0	5.9999	57.6647	0
1025	3.6754	135.54	113.627	1.1606	-3.4723	1737.666667	0.023212999	-0.347233016	20	0	5.9999	57.6641	0
1026	3.6756	135.69	113.661	1.1609	-3.4722	1739.564103	0.023217999	-0.347220416	20	0	5.9999	57.6638	0
1027	3.6759	135.87	113.713	1.1613	-3.472	1741.871795	0.023226199	-0.347200816	20	0	5.9995	57.6633	0
1028	3.676	135.98	113.748	1.1615	-3.4719	1743.333333	0.023230599	-0.347186616	20	0	5.9991	57.6633	0
1029	3.6762	136.1	113.783	1.1617	-3.4717	1744.820513	0.023234349	-0.347174816	20	0	5.9995	57.6634	0
1030	3.6764	136.24	113.818	1.1621	-3.4716	1746.717949	0.023241249	-0.347161416	20	0	5.9995	57.6635	0
1031	3.6766	136.42	113.87	1.1624	-3.4714	1749.025641	0.023247549	-0.347141616	20	0	5.9999	57.664	0
1032	3.6768	136.54	113.904	1.1627	-3.4713	1750.512821	0.023253199	-0.347128416	20	0	6.0003	57.6643	0
1033	3.677	136.67	113.939	1.1629	-3.4711	1752.179487	0.023257599	-0.347114216	20	0	5.9999	57.6641	0
1034	3.6772	136.82	113.973	1.1631	-3.471	1754.076923	0.023262649	-0.347100816	20	0	6.0007	57.6639	0
1035	3.6774	136.97	114.025	1.1635	-3.4708	1755.974359	0.023269549	-0.347081016	20	0	6.0003	57.6636	0
1036	3.6776	137.1	114.059	1.1638	-3.4707	1757.666667	0.023275199	-0.347066816	20	0	6.0007	57.6631	0
1037	3.6778	137.21	114.095	1.164	-3.4705	1759.128205	0.023279599	-0.347054216	20	0	5.9995	57.6626	0
1038	3.6779	137.31	114.112	1.1641	-3.4705	1760.410256	0.023282749	-0.347048816	20	0	5.9995	57.6626	0
1039	3.678	137.44	114.145	1.1643	-3.4704	1762.076923	0.023286549	-0.347036216	20	0	5.9999	57.6629	0
1040	3.6783	137.57	114.197	1.1648	-3.4702	1763.769231	0.023295349	-0.347015816	20	0	5.9999	57.6635	0
1041	3.6785	137.72	114.233	1.165	-3.47	1765.666667	0.023299099	-0.347002416	20	0	5.9999	57.6636	0
1042	3.6786	137.85	114.267	1.1652	-3.4699	1767.358974	0.023304749	-0.346989816	20	0	5.9995	57.6638	0
1043	3.6788	137.97	114.302	1.1655	-3.4698	1768.820513	0.023309149	-0.346975616	20	0	5.9995	57.6639	0
1044	3.679	138.1	114.336	1.1657	-3.4696	1770.512821	0.023314199	-0.346963016	20	0	5.9999	57.6639	0
1045	3.6792	138.23	114.371	1.166	-3.4695	1772.179487	0.023319849	-0.346953416	20	0	6.0003	57.6637	0
1046	3.6793	138.35	114.405	1.1662	-3.4694	1773.666667	0.023324899	-0.346939416	20	0	6.0003	57.6631	0
1047	3.6795	138.49	114.44	1.1665	-3.4693	1775.564103	0.023329299	-0.346926016	20	0	6.0003	57.6624	0
1048	3.6797	138.61	114.473	1.1667	-3.4691	1777.025641	0.023334299	-0.346912616	20	0	6.0003	57.6621	0
1049	3.6799	138.72	114.509	1.1669	-3.469	1778.512821	0.023338099	-0.346900016	20	0	5.9995	57.6624	0
1050	3.68	138.87	114.544	1.1672	-3.4689	1780.410256	0.023343099	-0.346885816	20	0	5.9999	57.6626	0
1051	3.6802	138.99	114.578	1.1674	-3.4687	1781.871795	0.023348149	-0.346873216	20	0	5.9999	57.6627	0
1052	3.6804	139.1	114.612	1.1677	-3.4686	1783.358974	0.023353799	-0.346857416	20	0	6.0003	57.6626	0
1053	3.6806	139.25	114.648	1.1679	-3.4685	1785.25641	0.023358799	-0.346846416	20	0	6.0003	57.6625	0
1054	3.6807	139.36	114.681	1.1682	-3.4683	1786.717949	0.023363199	-0.346830616	20	0	5.9999	57.6622	0
1055	3.6809	139.5	114.714	1.1684	-3.4682	1788.410256	0.023368249	-0.346818016	20	0	6.0011	57.6616	0
1056	3.6812	139.69	114.766	1.1688	-3.468	1790.923077	0.023375149	-0.346798416	20	0	5.9999	57.6614	0
1057	3.6813	139.81	114.799	1.169	-3.4678	1792.410256	0.023380799	-0.346784216	20	0	5.9999	57.6615	0
1058	3.6816	139.99	114.851	1.1694	-3.4676	1794.717949	0.023387749	-0.346763816	20	0	6.0003	57.6615	0
1059	3.6818	140.1	114.886	1.1696	-3.4675	1796.205128	0.023392749	-0.346752016	20	0	5.9999	57.6615	0
1060	3.6819	140.23	114.921	1.1699	-3.4674	1797.871795	0.023397799	-0.346736216	20	0	5.9999	57.6615	0
1061	3.6821	140.35	114.955	1.1701	-3.4672	1799.358974	0.023402799	-0.346722816	20	0	6.0003	57.6614	0
1062	3.6823	140.48	114.989	1.1705	-3.4671	1801.025641	0.023409099	-0.346710216	20	0	5.9999	57.6612	0
1063	3.6825	140.61	115.023	1.1707	-3.467	1802.717949	0.023413499	-0.346696016	20	0	5.9991	57.6613	0
1064	3.6826	140.76	115.059	1.1709	-3.4668	1804.615385	0.023418549	-0.346682616	20	0	6.0003	57.6613	0
1065	3.6829	140.92	115.11	1.1712	-3.4666	1806.717949	0.023424799	-0.346661416	20	0	5.9999	57.6609	0
1066	3.6831	141.06	115.144	1.1715	-3.4665	1808.410256	0.023430499	-0.346647216	20	0	5.9995	57.6605	0
1067	3.6833	141.22	115.196	1.1719	-3.4663	1810.512821	0.023437399	-0.346629016	20	0	5.9995	57.6611	0
1068	3.6835	141.33	115.23	1.1722	-3.4662	1811.974359	0.023443049	-0.346615016	20	0	5.9991	57.6616	0
1069	3.6837	141.48	115.264	1.1724	-3.466	1813.871795	0.023448099	-0.346602416	20	0	5.9999	57.6625	0
1070	3.6838	141.63	115.298	1.1727	-3.4659	1815.769231	0.023453099	-0.346588216	20	0	6.0003	57.6625	0
1071	3.6841	141.79	115.349	1.173	-3.4657	1817.871795	0.023460049	-0.346567616	20	0	5.9999	57.6624	0
1072	3.6843	141.91	115.384	1.1732	-3.4656	1819.358974	0.023464449	-0.346560616	20	0	6.0003	57.6622	0
1073	3.6845	142.02	115.419	1.1735	-3.4654	1820.820513	0.023470699	-0.346542416	20	0	6.0007	57.6618	0
1074	3.6846	142.16	115.453	1.1737	-3.4653	1822.512821	0.023474499	-0.346526816	20	0	5.9999	57.6614	0
1075	3.6848	142.29	115.487	1.174	-3.4652	1824.205128	0.023480149	-0.346518816	20	0	6.0003	57.6611	0
1076	3.685	142.4	115.521	1.1742	-3.4651	1825.666667	0.023484549	-0.346505416	20	0	6.0007	57.6607	0
1077	3.6852	142.55	115.556	1.1745	-3.4649	1827.564103	0.023490199	-0.346490416	20	0	6.0003	57.66	0
1078	3.6853	142.67	115.589	1.1748	-3.4648	1829.051282	0.023495849	-0.346475616	20	0	5.9991	57.66	0
1079	3.6855	142.8	115.624	1.175	-3.4646	1830.717949	0.023499649	-0.346461416	20	0	6.0003	57.6604	0
1080	3.6857	142.91	115.659	1.1753	-3.4645	1832.205128	0.023505299	-0.346448816	20	0	5.9995	57.6609	0
1081	3.6858	143.06	115.693	1.1756	-3.4643	1834.102564	0.023511549	-0.346431416	20	0	5.9999	57.6612	0
1082	3.6861	143.24	115.744	1.1759	-3.4641	1836.410256	0.023517849	-0.346412616	20	0	5.9999	57.6613	0
1083	3.6863	143.35	115.778	1.1762	-3.464	1837.871795	0.023523499	-0.346399216	20	0	6.0003	57.6608	0
1084	3.6865	143.49	115.811	1.1764	-3.4639	1839.564103	0.023528549	-0.346385016	20	0	6.0003	57.6603	0
1085	3.6866	143.6	115.846	1.1766	-3.4637	1841.051282	0.023532949	-0.346371616	20	0	5.9999	57.6597	0
1086	3.6868	143.75	115.88	1.1769	-3.4636	1842.923077	0.023538599	-0.346356616	20	0	6.0007	57.6594	0
1087	3.687	143.86	115.914	1.1771	-3.4635	1844.410256	0.023542999	-0.346345616	20	0	6.0003	57.6593	0
1088	3.6871	144	115.948	1.1774	-3.4633	1846.102564	0.023547399	-0.346332216	20	0	5.9995	57.6595	0
1089	3.6873	144.11	115.982	1.1777	-3.4632	1847.564103	0.023553699	-0.346317216	20	0	5.9991	57.6597	0
1090	3.6875	144.23	116.016	1.178	-3.463	1849.051282	0.023559349	-0.346302216	20	0	5.9991	57.6602	0
1091	3.6877	144.34	116.051	1.1782	-3.4629	1850.512821	0.023563749	-0.346289016	20	0	5.9999	57.6603	0
1092	3.6878	144.49	116.085	1.1784	-3.4628	1852.410256	0.023568749	-0.346276416	20	0	6.0003	57.6601	0
1093	3.688	144.6	116.118	1.1787	-3.4626	1853.871795	0.023574449	-0.346262216	20	0	6.0003	57.6598	0
1094	3.6882	144.75	116.153	1.179	-3.4625	1855.769231	0.023579449	-0.346247216	20	0	5.9999	57.6594	0
1095	3.6885	144.91	116.203	1.1793	-3.4623	1857.871795	0.023585749	-0.346226016	20	0	5.9995	57.6589	0
1096	3.6886	145.06	116.237	1.1796	-3.4621	1859.769231	0.023591399	-0.346212616	20	0	5.9999	57.6587	0
1097	3.6888	145.18	116.273	1.1798	-3.462	1861.25641	0.023595799	-0.346198416	20	0	5.9999	57.6587	0
1098	3.689	145.29	116.306	1.1801	-3.4618	1862.717949	0.023601449	-0.346183416	20	0	6.0003	57.6588	0
1099	3.6891	145.42	116.339	1.1803	-3.4617	1864.410256	0.023605849	-0.346169216	20	0	5.9999	57.6589	0
1100	3.6893	145.54	116.374	1.1806	-3.4616	1865.897436	0.023611499	-0.346155816	20	0	5.9999	57.659	0
1101	3.6895	145.67	116.408	1.1808	-3.4614	1867.564103	0.023615899	-0.346141616	20	0	5.9995	57.659	0
1102	3.6897	145.8	116.442	1.181	-3.4613	1869.25641	0.023620949	-0.346127416	20	0	6.0003	57.6588	0
1103	3.6898	145.93	116.476	1.1813	-3.4611	1870.948718	0.023625999	-0.346113416	20	0	5.9999	57.6586	0
1104	3.69	146.05	116.511	1.1816	-3.461	1872.410256	0.023632249	-0.346099216	20	0	6.0007	57.6582	0
1105	3.6902	146.18	116.544	1.1818	-3.4609	1874.102564	0.023636049	-0.346085016	20	0	5.9991	57.6579	0
1106	3.6904	146.29	116.578	1.1821	-3.4607	1875.564103	0.023641049	-0.346072416	20	0	5.9987	57.6585	0
1107	3.6905	146.43	116.612	1.1824	-3.4606	1877.25641	0.023647349	-0.346056616	20	0	5.9999	57.659	0
1108	3.6908	146.59	116.663	1.1827	-3.4604	1879.358974	0.023654249	-0.346037816	20	0	5.9999	57.6598	0
1109	3.691	146.75	116.698	1.183	-3.4602	1881.461538	0.023659299	-0.346023616	20	0	5.9999	57.66	0
1110	3.6912	146.9	116.748	1.1833	-3.46	1883.358974	0.023666849	-0.346003016	20	0	6.0007	57.66	0
1111	3.6914	147.05	116.782	1.1836	-3.4599	1885.25641	0.023672499	-0.345990416	20	0	5.9995	57.6599	0
1112	3.6916	147.16	116.817	1.1838	-3.4598	1886.717949	0.023676899	-0.345976216	20	0	6.0003	57.6596	0
1113	3.6917	147.28	116.851	1.1841	-3.4596	1888.205128	0.023681899	-0.345961416	20	0	6.0003	57.6593	0
1114	3.6919	147.43	116.885	1.1843	-3.4595	1890.102564	0.023686949	-0.345947216	20	0	6.0007	57.6589	0
1115	3.6921	147.54	116.92	1.1846	-3.4593	1891.564103	0.023691999	-0.345933816	20	0	6.0007	57.6582	0
1116	3.6923	147.66	116.954	1.1848	-3.4592	1893.051282	0.023696999	-0.345919616	20	0	5.9999	57.6578	0
1117	3.6924	147.81	116.988	1.1851	-3.4591	1894.948718	0.023702649	-0.345907016	20	0	6.0007	57.6577	0
1118	3.6926	147.92	117.022	1.1854	-3.4589	1896.410256	0.023707699	-0.345893616	20	0	6.0007	57.6572	0
1119	3.6928	148.04	117.056	1.1856	-3.4588	1897.897436	0.023712699	-0.345880216	20	0	5.9995	57.6572	0
1120	3.693	148.17	117.092	1.1859	-3.4586	1899.564103	0.023718399	-0.345863616	20	0	5.9999	57.6575	0
1121	3.6931	148.28	117.126	1.1861	-3.4585	1901.051282	0.023722149	-0.345851016	20	0	5.9999	57.6581	0
1122	3.6933	148.45	117.161	1.1864	-3.4584	1903.153846	0.023728449	-0.345836216	20	0	5.9995	57.6583	0
1123	3.6936	148.61	117.21	1.1868	-3.4582	1905.25641	0.023735999	-0.345815616	20	0	5.9999	57.6585	0
1124	3.6937	148.74	117.244	1.187	-3.458	1906.948718	0.023740999	-0.345802216	20	0	5.9995	57.6588	0
1125	3.6939	148.87	117.278	1.1873	-3.4579	1908.615385	0.023746049	-0.345786616	20	0	5.9999	57.6588	0
1126	3.6941	148.99	117.313	1.1875	-3.4577	1910.102564	0.023750449	-0.345773216	20	0	5.9999	57.6587	0
1127	3.6943	149.1	117.346	1.1878	-3.4576	1911.564103	0.023756749	-0.345761416	20	0	6.0003	57.6586	0
1128	3.6944	149.22	117.38	1.1881	-3.4575	1913.051282	0.023761749	-0.345748016	20	0	6.0003	57.6583	0
1129	3.6946	149.37	117.415	1.1883	-3.4573	1914.948718	0.023766799	-0.345729816	20	0	6.0003	57.658	0
1130	3.6948	149.5	117.448	1.1886	-3.4572	1916.615385	0.023771199	-0.345715616	20	0	6.0007	57.6575	0
1131	3.695	149.61	117.481	1.1888	-3.457	1918.102564	0.023776849	-0.345702216	20	0	5.9999	57.6569	0
1132	3.6951	149.73	117.515	1.1891	-3.4569	1919.564103	0.023781849	-0.345688016	20	0	5.9991	57.6564	0
1133	3.6953	149.84	117.551	1.1894	-3.4567	1921.051282	0.023787549	-0.345674816	20	0	5.9991	57.6567	0
1134	3.6955	149.99	117.584	1.1896	-3.4566	1922.948718	0.023792549	-0.345659816	20	0	5.9987	57.6572	0
1135	3.6957	150.1	117.618	1.1898	-3.4565	1924.410256	0.023796949	-0.345645616	20	0	5.9995	57.6576	0
1136	3.6958	150.24	117.652	1.1901	-3.4563	1926.102564	0.023801999	-0.345630616	20	0	5.9995	57.6578	0
1137	3.696	150.35	117.687	1.1904	-3.4562	1927.564103	0.023807649	-0.345619616	20	0	6.0003	57.6579	0
1138	3.6962	150.48	117.721	1.1907	-3.4561	1929.25641	0.023813299	-0.345605416	20	0	6.0007	57.6579	0
1139	3.6963	150.61	117.754	1.1909	-3.4559	1930.948718	0.023817699	-0.345592016	20	0	5.9999	57.6578	0
1140	3.6966	150.78	117.805	1.1913	-3.4557	1933.051282	0.023826499	-0.345570016	20	0	6.0007	57.6573	0
1141	3.6968	150.93	117.841	1.1916	-3.4556	1934.948718	0.023831549	-0.345555016	20	0	5.9999	57.6565	0
1142	3.697	151.06	117.873	1.1918	-3.4554	1936.641026	0.023835949	-0.345540816	20	0	6.0003	57.656	0
1143	3.6971	151.17	117.908	1.192	-3.4553	1938.102564	0.023840949	-0.345527416	20	0	5.9995	57.656	0
1144	3.6973	151.3	117.941	1.1923	-3.4551	1939.794872	0.023845999	-0.345514016	20	0	5.9999	57.6566	0
1145	3.6975	151.43	117.975	1.1925	-3.455	1941.461538	0.023850399	-0.345499216	20	0	5.9991	57.6568	0
1146	3.6977	151.62	118.026	1.1929	-3.4548	1943.794872	0.023858549	-0.345478616	20	0	5.9999	57.6572	0
1147	3.6979	151.75	118.061	1.1932	-3.4547	1945.461538	0.023863599	-0.345466816	20	0	6.0003	57.6574	0
1148	3.6981	151.88	118.094	1.1934	-3.4545	1947.153846	0.023868599	-0.345450216	20	0	5.9995	57.6572	0
1149	3.6983	151.99	118.127	1.1936	-3.4544	1948.641026	0.023872999	-0.345436216	20	0	6.0003	57.657	0
1150	3.6984	152.11	118.161	1.194	-3.4542	1950.102564	0.023879949	-0.345422016	20	0	6.0007	57.6563	0
1151	3.6986	152.24	118.194	1.1942	-3.4541	1951.794872	0.023884349	-0.345406216	20	0	6.0003	57.6555	0
1152	3.6988	152.37	118.229	1.1946	-3.4539	1953.461538	0.023891249	-0.345394416	20	0	5.9995	57.6552	0
1153	3.699	152.49	118.263	1.1947	-3.4538	1954.948718	0.023894999	-0.345378616	20	0	5.9995	57.6553	0
1154	3.6992	152.67	118.313	1.1951	-3.4536	1957.25641	0.023902549	-0.345359816	20	0	5.9995	57.6557	0
1155	3.6994	152.8	118.347	1.1954	-3.4534	1958.948718	0.023908199	-0.345344016	20	0	5.9999	57.6559	0
1156	3.6996	152.93	118.38	1.1957	-3.4533	1960.641026	0.023913899	-0.345332216	20	0	6.0003	57.6559	0
1157	3.6997	153.04	118.414	1.1959	-3.4532	1962.102564	0.023917649	-0.345316416	20	0	5.9999	57.6561	0
1158	3.6999	153.16	118.449	1.1961	-3.453	1963.589744	0.023922699	-0.345302216	20	0	6.0003	57.6559	0
1159	3.7001	153.29	118.483	1.1964	-3.4529	1965.25641	0.023927699	-0.345286616	20	0	5.9999	57.6556	0
1160	3.7003	153.44	118.517	1.1967	-3.4527	1967.153846	0.023934599	-0.345270816	20	0	6.0003	57.6552	0
1161	3.7004	153.55	118.551	1.197	-3.4526	1968.641026	0.023939649	-0.345257416	20	0	5.9995	57.6545	0
1162	3.7006	153.68	118.585	1.1972	-3.4524	1970.307692	0.023943399	-0.345243216	20	0	5.9999	57.6544	0
1163	3.7008	153.8	118.617	1.1974	-3.4523	1971.794872	0.023948449	-0.345228216	20	0	5.9995	57.6547	0
1164	3.701	153.91	118.65	1.1977	-3.4522	1973.25641	0.023954749	-0.345215616	20	0	5.9995	57.6553	0
1165	3.7011	154.05	118.685	1.198	-3.452	1974.948718	0.023959749	-0.345200616	20	0	5.9991	57.6558	0
1166	3.7013	154.18	118.718	1.1983	-3.4519	1976.641026	0.023966049	-0.345187216	20	0	5.9999	57.6563	0
1167	3.7015	154.29	118.751	1.1985	-3.4517	1978.102564	0.023969799	-0.345171616	20	0	5.9991	57.6567	0
1168	3.7016	154.44	118.784	1.1988	-3.4516	1980	0.023975499	-0.345160616	20	0	5.9999	57.6569	0
1169	3.7018	154.57	118.819	1.199	-3.4514	1981.692308	0.023980499	-0.345144816	20	0	5.9999	57.657	0
1170	3.7021	154.75	118.87	1.1994	-3.4512	1984	0.023988049	-0.345122016	20	0	5.9999	57.6566	0
1171	3.7023	154.87	118.904	1.1997	-3.4511	1985.487179	0.023993099	-0.345108616	20	0	6.0007	57.6563	0
1172	3.7024	154.98	118.936	1.1999	-3.4509	1986.948718	0.023998749	-0.345094416	20	0	6.0003	57.6559	0
1173	3.7026	155.11	118.969	1.2002	-3.4508	1988.641026	0.024003749	-0.345079416	20	0	6.0003	57.6553	0
1174	3.7028	155.24	119.005	1.2004	-3.4506	1990.307692	0.024007549	-0.345064416	20	0	6.0007	57.6548	0
1175	3.7029	155.38	119.037	1.2007	-3.4505	1992	0.024013799	-0.345050216	20	0	6.0003	57.6543	0
1176	3.7031	155.49	119.071	1.2009	-3.4504	1993.487179	0.024018849	-0.345036816	20	0	5.9999	57.6539	0
1177	3.7033	155.61	119.105	1.2013	-3.4502	1994.948718	0.024025149	-0.345023616	20	0	5.9999	57.654	0
1178	3.7035	155.72	119.139	1.2015	-3.4501	1996.435897	0.024029549	-0.345009416	20	0	5.9999	57.6543	0
1179	3.7036	155.85	119.172	1.2017	-3.45	1998.102564	0.024034549	-0.344996016	20	0	5.9995	57.6546	0
1180	3.7039	156.07	119.223	1.2021	-3.4498	2000.846154	0.024042749	-0.344977016	20	0	5.9999	57.655	0
1181	3.7041	156.18	119.257	1.2024	-3.4496	2002.333333	0.024048399	-0.344962016	20	0	5.9999	57.655	0
1182	3.7043	156.36	119.307	1.2028	-3.4494	2004.641026	0.024055949	-0.344940816	20	0	6.0003	57.6549	0
1183	3.7045	156.48	119.341	1.203	-3.4493	2006.102564	0.024060949	-0.344925816	20	0	5.9999	57.6544	0
1184	3.7047	156.61	119.375	1.2033	-3.4491	2007.794872	0.024066649	-0.344912416	20	0	5.9999	57.654	0
1185	3.7049	156.74	119.408	1.2036	-3.449	2009.487179	0.024071049	-0.344897616	20	0	6.0007	57.6538	0
1186	3.705	156.85	119.443	1.2039	-3.4488	2010.948718	0.024077299	-0.344881816	20	0	6.0003	57.6533	0
1187	3.7052	156.99	119.475	1.2041	-3.4487	2012.641026	0.024081699	-0.344866816	20	0	5.9995	57.6533	0
1188	3.7054	157.12	119.509	1.2044	-3.4485	2014.333333	0.024087349	-0.344851016	20	0	5.9995	57.6535	0
1189	3.7056	157.31	119.559	1.2048	-3.4483	2016.846154	0.024095549	-0.344830616	20	0	6.0003	57.6537	0
1190	3.7058	157.43	119.593	1.2051	-3.4482	2018.333333	0.024101199	-0.344818016	20	0	6.0003	57.6536	0
1191	3.706	157.54	119.627	1.2053	-3.448	2019.794872	0.024106849	-0.344802216	20	0	6.0007	57.6532	0
1192	3.7062	157.69	119.661	1.2056	-3.4479	2021.692308	0.024111249	-0.344787216	20	0	5.9995	57.6526	0
1193	3.7064	157.87	119.711	1.206	-3.4477	2024	0.024120049	-0.344766016	20	0	5.9995	57.6528	0
1194	3.7066	157.99	119.744	1.2062	-3.4475	2025.487179	0.024124449	-0.344750216	20	0	5.9991	57.6534	0
1195	3.7068	158.12	119.778	1.2065	-3.4474	2027.153846	0.024129499	-0.344736816	20	0	5.9999	57.6541	0
1196	3.7069	158.23	119.812	1.2068	-3.4472	2028.641026	0.024135149	-0.344721216	20	0	6.0003	57.6543	0
1197	3.7071	158.35	119.845	1.2071	-3.4471	2030.102564	0.024141449	-0.344705416	20	0	5.9991	57.6543	0
1198	3.7073	158.48	119.879	1.2073	-3.4469	2031.794872	0.024145199	-0.344694416	20	0	5.9999	57.6543	0
1199	3.7075	158.61	119.913	1.2075	-3.4468	2033.487179	0.024150849	-0.344675416	20	0	5.9999	57.6541	0
1200	3.7076	158.73	119.945	1.2078	-3.4466	2034.948718	0.024155899	-0.344660616	20	0	5.9999	57.6539	0
1201	3.7078	158.87	119.979	1.2081	-3.4465	2036.846154	0.024162149	-0.344646416	20	0	5.9999	57.6536	0
1202	3.7081	159.04	120.03	1.2085	-3.4462	2038.948718	0.024169699	-0.344623416	20	0	5.9995	57.6529	0
1203	3.7082	159.17	120.063	1.2088	-3.4461	2040.641026	0.024175349	-0.344608616	20	0	6.0003	57.6527	0
1204	3.7084	159.32	120.097	1.209	-3.4459	2042.538462	0.024179149	-0.344594416	20	0	5.9999	57.6521	0
1205	3.7087	159.48	120.147	1.2094	-3.4457	2044.641026	0.024187299	-0.344574616	20	0	5.9995	57.6523	0
1206	3.7088	159.61	120.179	1.2096	-3.4456	2046.333333	0.024192999	-0.344562016	20	0	6.0003	57.653	0
1207	3.709	159.73	120.214	1.2099	-3.4455	2047.794872	0.024198649	-0.344545616	20	0	5.9995	57.6532	0
1208	3.7092	159.84	120.247	1.2102	-3.4453	2049.282051	0.024203049	-0.344530616	20	0	6.0003	57.6534	0
1209	3.7094	159.99	120.28	1.2104	-3.4451	2051.179487	0.024208049	-0.344514816	20	0	6.0003	57.6536	0
1210	3.7095	160.11	120.313	1.2107	-3.445	2052.641026	0.024213699	-0.344501416	20	0	5.9999	57.6535	0
1211	3.7097	160.25	120.347	1.2109	-3.4449	2054.538462	0.024218749	-0.344486416	20	0	5.9999	57.6532	0
1212	3.71	160.43	120.397	1.2114	-3.4447	2056.846154	0.024227549	-0.344465216	20	0	5.9995	57.6532	0
1213	3.7102	160.62	120.448	1.2118	-3.4444	2059.179487	0.024235099	-0.344440816	20	0	5.9999	57.6531	0
1214	3.7104	160.73	120.481	1.212	-3.4443	2060.641026	0.024240099	-0.344425816	20	0	6.0003	57.6527	0
1215	3.7106	160.85	120.516	1.2123	-3.4441	2062.128205	0.024245799	-0.344410016	20	0	6.0011	57.652	0
1216	3.7108	160.99	120.55	1.2125	-3.444	2064	0.024250799	-0.344396816	20	0	5.9995	57.6513	0
1217	3.7109	161.12	120.582	1.2128	-3.4438	2065.692308	0.024256449	-0.344381016	20	0	5.9995	57.6514	0
1218	3.7111	161.24	120.616	1.2131	-3.4437	2067.179487	0.024261499	-0.344365216	20	0	5.9999	57.6514	0
1219	3.7113	161.35	120.65	1.2133	-3.4435	2068.641026	0.024265899	-0.344351816	20	0	5.9995	57.6514	0
1220	3.7115	161.5	120.683	1.2136	-3.4434	2070.538462	0.024271549	-0.344337616	20	0	5.9995	57.6512	0
1221	3.7116	161.62	120.716	1.2138	-3.4432	2072.025641	0.024276599	-0.344322616	20	0	5.9999	57.6511	0
1222	3.7119	161.81	120.766	1.2143	-3.443	2074.538462	0.024285399	-0.344300616	20	0	5.9995	57.6513	0
1223	3.7121	161.98	120.816	1.2146	-3.4428	2076.641026	0.024292899	-0.344277816	20	0	5.9999	57.6516	0
1224	3.7123	162.09	120.85	1.2149	-3.4426	2078.128205	0.024298599	-0.344264416	20	0	5.9999	57.6516	0
1225	3.7125	162.26	120.884	1.2152	-3.4425	2080.230769	0.024304249	-0.344248616	20	0	5.9999	57.6513	0
1226	3.7127	162.37	120.917	1.2155	-3.4423	2081.692308	0.024309249	-0.344234616	20	0	6.0003	57.6512	0
1227	3.7128	162.49	120.951	1.2157	-3.4422	2083.179487	0.024314899	-0.344219616	20	0	5.9999	57.6506	0
1228	3.713	162.6	120.985	1.216	-3.442	2084.641026	0.024319949	-0.344203016	20	0	5.9999	57.6504	0
1229	3.7132	162.73	121.018	1.2162	-3.4419	2086.333333	0.024324999	-0.344188816	20	0	5.9991	57.6509	0
1230	3.7135	162.91	121.068	1.2167	-3.4417	2088.641026	0.024333149	-0.344168416	20	0	5.9995	57.6517	0
1231	3.7136	163.05	121.101	1.2169	-3.4415	2090.333333	0.024338799	-0.344153416	20	0	5.9999	57.6524	0
1232	3.7138	163.18	121.134	1.2172	-3.4414	2092.025641	0.024344449	-0.344139216	20	0	5.9995	57.6528	0
1233	3.7141	163.34	121.186	1.2176	-3.4412	2094.128205	0.024351999	-0.344115616	20	0	6.0003	57.653	0
1234	3.7142	163.47	121.218	1.2179	-3.441	2095.794872	0.024358299	-0.344102216	20	0	5.9999	57.6532	0
1235	3.7144	163.62	121.251	1.2182	-3.4409	2097.692308	0.024363349	-0.344085616	20	0	5.9999	57.6532	0
1236	3.7146	163.74	121.286	1.2184	-3.4407	2099.179487	0.024368999	-0.344070016	20	0	6.0003	57.6531	0
1237	3.7148	163.85	121.319	1.2187	-3.4406	2100.641026	0.024374649	-0.344055816	20	0	6.0003	57.6528	0
1238	3.7149	164	121.351	1.219	-3.4404	2102.538462	0.024379649	-0.344042416	20	0	6.0003	57.6522	0
1239	3.7152	164.18	121.402	1.2194	-3.4402	2104.846154	0.024387849	-0.344019616	20	0	5.9999	57.6514	0
1240	3.7154	164.31	121.435	1.2197	-3.4401	2106.538462	0.024393499	-0.344006216	20	0	5.9999	57.6509	0
1241	3.7155	164.43	121.468	1.2199	-3.4399	2108.025641	0.024398549	-0.343992816	20	0	6.0003	57.6506	0
1242	3.7157	164.57	121.503	1.2201	-3.4398	2109.923077	0.024402949	-0.343977016	20	0	6.0007	57.6501	0
1243	3.716	164.75	121.552	1.2206	-3.4395	2112.230769	0.024412349	-0.343954216	20	0	5.9995	57.65	0
1244	3.7161	164.89	121.586	1.2209	-3.4394	2113.923077	0.024417399	-0.343940016	20	0	5.9999	57.6502	0
1245	3.7163	165	121.62	1.2212	-3.4393	2115.384615	0.024423049	-0.343925816	20	0	5.9991	57.6505	0
1246	3.7166	165.16	121.67	1.2216	-3.439	2117.487179	0.024431849	-0.343903016	20	0	6.0003	57.6507	0
1247	3.7167	165.28	121.704	1.2218	-3.4389	2118.974359	0.024436249	-0.343888016	20	0	6.0007	57.6507	0
1248	3.7169	165.43	121.737	1.2221	-3.4387	2120.871795	0.024442549	-0.343873816	20	0	6.0003	57.6506	0
1249	3.7171	165.56	121.771	1.2223	-3.4386	2122.538462	0.024446949	-0.343858216	20	0	6.0003	57.6502	0
1250	3.7173	165.67	121.804	1.2226	-3.4384	2124.025641	0.024452599	-0.343842416	20	0	6.0007	57.6501	0
1251	3.7174	165.79	121.838	1.2229	-3.4383	2125.487179	0.024457599	-0.343828216	20	0	6.0003	57.6497	0
1252	3.7176	165.92	121.872	1.2232	-3.4381	2127.179487	0.024463249	-0.343814016	20	0	5.9995	57.6495	0
1253	3.7178	166.05	121.905	1.2234	-3.438	2128.871795	0.024468949	-0.343798216	20	0	5.9995	57.6495	0
1254	3.718	166.2	121.938	1.2237	-3.4378	2130.74359	0.024473349	-0.343782616	20	0	5.9999	57.6495	0
1255	3.7181	166.31	121.971	1.2239	-3.4377	2132.230769	0.024478999	-0.343768416	20	0	6.0003	57.6493	0
1256	3.7184	166.49	122.021	1.2244	-3.4375	2134.538462	0.024487149	-0.343745616	20	0	6.0003	57.6492	0
1257	3.7186	166.61	122.054	1.2246	-3.4373	2136.025641	0.024492799	-0.343733016	20	0	5.9999	57.649	0
1258	3.7187	166.72	122.087	1.2249	-3.4372	2137.487179	0.024498499	-0.343720416	20	0	5.9995	57.649	0
1259	3.7189	166.87	122.122	1.2252	-3.437	2139.384615	0.024504149	-0.343703016	20	0	5.9995	57.6491	0
1260	3.7191	166.99	122.155	1.2254	-3.4369	2140.871795	0.024508549	-0.343688816	20	0	5.9995	57.6492	0
1261	3.7193	167.12	122.187	1.2257	-3.4367	2142.538462	0.024513549	-0.343672216	20	0	5.9999	57.6493	0
1262	3.7194	167.27	122.222	1.226	-3.4366	2144.435897	0.024519849	-0.343656616	20	0	6.0003	57.6494	0
1263	3.7197	167.43	122.271	1.2263	-3.4363	2146.538462	0.024526149	-0.343634416	20	0	5.9995	57.65	0
1264	3.7199	167.55	122.306	1.2266	-3.4362	2148.025641	0.024532399	-0.343621816	20	0	6.0003	57.6501	0
1265	3.72	167.66	122.34	1.2269	-3.4361	2149.487179	0.024538699	-0.343606216	20	0	5.9999	57.6501	0
1266	3.7202	167.79	122.373	1.2272	-3.4359	2151.179487	0.024543749	-0.343592016	20	0	6.0007	57.6501	0
1267	3.7204	167.94	122.406	1.2275	-3.4358	2153.076923	0.024549399	-0.343577016	20	0	5.9999	57.6499	0
1268	3.7207	168.09	122.456	1.2278	-3.4355	2154.974359	0.024556949	-0.343551816	20	0	5.9999	57.6495	0
1269	3.7208	168.25	122.49	1.2281	-3.4354	2157.076923	0.024562599	-0.343537616	20	0	5.9999	57.649	0
1270	3.7211	168.43	122.539	1.2285	-3.4351	2159.384615	0.024570149	-0.343514816	20	0	5.9995	57.6482	0
1271	3.7213	168.55	122.573	1.2288	-3.435	2160.871795	0.024576399	-0.343499016	20	0	5.9995	57.6485	0
1272	3.7214	168.68	122.607	1.229	-3.4348	2162.538462	0.024580799	-0.343482616	20	0	5.9991	57.6487	0
1273	3.7216	168.81	122.639	1.2294	-3.4347	2164.230769	0.024587099	-0.343469216	20	0	5.9991	57.6493	0
1274	3.7218	168.93	122.672	1.2296	-3.4345	2165.717949	0.024591499	-0.343453416	20	0	5.9995	57.6493	0
1275	3.722	169.06	122.705	1.2299	-3.4344	2167.384615	0.024597149	-0.343439216	20	0	5.9999	57.6493	0
1276	3.7221	169.17	122.738	1.2302	-3.4342	2168.871795	0.024604099	-0.343424216	20	0	5.9999	57.6493	0
1277	3.7223	169.32	122.772	1.2305	-3.4341	2170.769231	0.024609749	-0.343407016	20	0	5.9995	57.6493	0
1278	3.7225	169.43	122.806	1.2307	-3.4339	2172.230769	0.024614749	-0.343392816	20	0	5.9995	57.6492	0
1279	3.7227	169.58	122.84	1.231	-3.4338	2174.128205	0.024620449	-0.343377816	20	0	6.0007	57.6491	0
1280	3.7229	169.75	122.888	1.2314	-3.4336	2176.230769	0.024628599	-0.343355016	20	0	6.0003	57.6483	0
1281	3.7231	169.86	122.923	1.2317	-3.4334	2177.717949	0.024634249	-0.343337616	20	0	6.0003	57.6476	0
1282	3.7233	169.98	122.956	1.232	-3.4332	2179.179487	0.024639899	-0.343323416	20	0	5.9999	57.6475	0
1283	3.7234	170.14	122.989	1.2322	-3.4331	2181.282051	0.024644949	-0.343307016	20	0	5.9999	57.6476	0
1284	3.7237	170.32	123.04	1.2327	-3.4329	2183.615385	0.024653099	-0.343285616	20	0	5.9995	57.6478	0
1285	3.7239	170.44	123.073	1.233	-3.4327	2185.076923	0.024659399	-0.343269816	20	0	5.9995	57.6479	0
1286	3.724	170.55	123.106	1.2332	-3.4325	2186.564103	0.024663799	-0.343254216	20	0	5.9995	57.6479	0
1287	3.7242	170.68	123.139	1.2335	-3.4324	2188.230769	0.024670699	-0.343239216	20	0	6.0003	57.6476	0
1288	3.7244	170.81	123.172	1.2338	-3.4323	2189.923077	0.024675749	-0.343225016	20	0	5.9999	57.6472	0
1289	3.7246	170.98	123.222	1.2342	-3.432	2192.025641	0.024683299	-0.343200616	20	0	5.9995	57.6468	0
1290	3.7248	171.13	123.256	1.2344	-3.4318	2193.923077	0.024688299	-0.343184816	20	0	5.9999	57.647	0
1291	3.725	171.24	123.29	1.2347	-3.4317	2195.384615	0.024693949	-0.343168416	20	0	5.9995	57.6472	0
1292	3.7253	171.41	123.339	1.2351	-3.4315	2197.512821	0.024702149	-0.343147016	20	0	5.9995	57.6475	0
1293	3.7254	171.57	123.373	1.2354	-3.4313	2199.615385	0.024708449	-0.343131416	20	0	5.9995	57.648	0
1294	3.7257	171.73	123.423	1.2358	-3.4311	2201.717949	0.024715349	-0.343108416	20	0	6.0003	57.6479	0
1295	3.7259	171.85	123.456	1.2361	-3.4309	2203.179487	0.024721649	-0.343093616	20	0	6.0007	57.6476	0
1296	3.7261	172.05	123.506	1.2365	-3.4307	2205.717949	0.024729149	-0.343069216	20	0	5.9999	57.647	0
1297	3.7263	172.18	123.539	1.2367	-3.4305	2207.384615	0.024734849	-0.343054216	20	0	5.9999	57.6468	0
1298	3.7266	172.37	123.589	1.2372	-3.4303	2209.923077	0.024743649	-0.343032816	20	0	5.9995	57.6463	0
1299	3.7267	172.49	123.621	1.2374	-3.4302	2211.384615	0.024748649	-0.343019416	20	0	5.9995	57.6462	0
1300	3.7269	172.6	123.653	1.2377	-3.43	2212.871795	0.024753699	-0.343003016	20	0	6.0003	57.6463	0
1301	3.7271	172.75	123.689	1.238	-3.4299	2214.769231	0.024759949	-0.342985616	20	0	5.9999	57.6465	0
1302	3.7273	172.92	123.737	1.2384	-3.4297	2216.871795	0.024767499	-0.342965216	20	0	6.0003	57.6465	0
1303	3.7275	173.08	123.772	1.2387	-3.4295	2218.974359	0.024774449	-0.342947816	20	0	6.0003	57.6465	0
1304	3.7278	173.24	123.821	1.2391	-3.4293	2221.076923	0.024781349	-0.342925816	20	0	6.0003	57.6461	0
1305	3.7279	173.36	123.855	1.2394	-3.4291	2222.564103	0.024787649	-0.342910816	20	0	5.9999	57.6459	0
1306	3.7281	173.47	123.888	1.2397	-3.4289	2224.025641	0.024793299	-0.342894216	20	0	5.9999	57.6459	0
1307	3.7283	173.61	123.92	1.2399	-3.4288	2225.717949	0.024797699	-0.342879416	20	0	5.9999	57.6459	0
1308	3.7285	173.75	123.953	1.2402	-3.4286	2227.615385	0.024803349	-0.342862016	20	0	5.9999	57.6459	0
1309	3.7286	173.87	123.988	1.2405	-3.4285	2229.076923	0.024810249	-0.342848616	20	0	6.0003	57.6459	0
1310	3.7288	173.98	124.021	1.2407	-3.4283	2230.564103	0.024814649	-0.342832016	20	0	6.0003	57.6457	0
1311	3.729	174.13	124.054	1.241	-3.4282	2232.461538	0.024820299	-0.342815616	20	0	6.0003	57.6456	0
1312	3.7292	174.3	124.104	1.2414	-3.428	2234.564103	0.024828499	-0.342795016	20	0	5.9999	57.6452	0
1313	3.7294	174.44	124.136	1.2417	-3.4278	2236.461538	0.024834149	-0.342778616	20	0	5.9995	57.6457	0
1314	3.7297	174.61	124.186	1.2421	-3.4276	2238.564103	0.024842299	-0.342755016	20	0	6.0003	57.6461	0
1315	3.7299	174.8	124.236	1.2425	-3.4273	2241.076923	0.024850499	-0.342732016	20	0	6.0003	57.646	0
1316	3.7301	174.94	124.27	1.2428	-3.4272	2242.769231	0.024856799	-0.342716416	20	0	6.0003	57.6459	0
1317	3.7306	175.07	124.321	1.2433	-3.4268	2244.461538	0.024865599	-0.342684816	20	0	6.0007	57.645	0
1318	3.7308	175.18	124.355	1.2436	-3.4267	2245.923077	0.024871849	-0.342668416	20	0	5.9999	57.6444	0
1319	3.7311	175.33	124.4	1.2439	-3.4265	2247.820513	0.024878149	-0.342650216	20	0	5.9991	57.6446	0
1320	3.7312	175.45	124.418	1.2441	-3.4264	2249.307692	0.024881899	-0.342642416	20	0	5.9991	57.6449	0
1321	3.7313	175.58	124.457	1.2444	-3.4263	2250.974359	0.024888199	-0.342625816	20	0	5.9999	57.6448	0
1322	3.7314	175.69	124.48	1.2446	-3.4262	2252.461538	0.024891349	-0.342619416	20	0	5.9995	57.6448	0
1323	3.7316	175.89	124.527	1.2449	-3.426	2254.974359	0.024898249	-0.342599816	20	0	5.9999	57.6447	0
1324	3.7318	176.12	124.58	1.2453	-3.4258	2257.923077	0.024906449	-0.342577816	20	0	5.9995	57.6443	0
1325	3.7319	176.27	124.609	1.2455	-3.4257	2259.820513	0.024910199	-0.342566016	20	0	6.0007	57.6443	0
1326	3.732	176.51	124.671	1.246	-3.4254	2262.974359	0.024920899	-0.342542416	20	0	6.0003	57.6443	0
1327	3.7321	176.66	124.705	1.2463	-3.4253	2264.871795	0.024925949	-0.342529816	20	0	5.9999	57.6442	0
1328	3.7322	176.81	124.738	1.2465	-3.4252	2266.769231	0.024930949	-0.342517216	20	0	5.9999	57.6442	0
1329	3.7323	176.96	124.775	1.2468	-3.425	2268.666667	0.024936599	-0.342500616	20	0	5.9995	57.6442	0
1330	3.7324	177.17	124.814	1.2471	-3.4249	2271.410256	0.024942249	-0.342488016	20	0	5.9999	57.6442	0
1331	3.7325	177.3	124.851	1.2474	-3.4247	2273.076923	0.024947949	-0.342472216	20	0	6.0007	57.6442	0
1332	3.7325	177.48	124.892	1.2477	-3.4246	2275.410256	0.024954849	-0.342455016	20	0	6.0003	57.6441	0
1333	3.7326	177.68	124.934	1.248	-3.4244	2277.923077	0.024960499	-0.342440016	20	0	6.0003	57.6437	0
1334	3.7327	177.86	124.976	1.2483	-3.4242	2280.25641	0.024966799	-0.342424216	20	0	5.9999	57.6436	0
1335	3.7328	178.07	125.022	1.2487	-3.424	2282.974359	0.024974349	-0.342404616	20	0	5.9995	57.6436	0
1336	3.7329	178.25	125.066	1.2491	-3.4239	2285.307692	0.024981249	-0.342387216	20	0	6.0003	57.6436	0
1337	3.733	178.45	125.115	1.2494	-3.4237	2287.820513	0.024988149	-0.342367616	20	0	5.9995	57.6439	0
1338	3.7331	178.68	125.165	1.2498	-3.4235	2290.769231	0.024995699	-0.342349416	20	0	5.9991	57.6441	0
1339	3.7332	178.91	125.213	1.2502	-3.4233	2293.717949	0.025003849	-0.342328216	20	0	5.9999	57.6445	0
1340	3.7332	179.14	125.267	1.2506	-3.4231	2296.666667	0.025012049	-0.342308416	20	0	6.0003	57.6448	0
1341	3.7333	179.37	125.321	1.251	-3.4228	2299.615385	0.025020849	-0.342284816	20	0	5.9999	57.6451	0
1342	3.7334	179.6	125.374	1.2514	-3.4226	2302.564103	0.025028999	-0.342263616	20	0	5.9995	57.6451	0
1343	3.7335	179.86	125.432	1.2519	-3.4224	2305.923077	0.025037799	-0.342239216	20	0	5.9995	57.6451	0
1344	3.7336	180.11	125.487	1.2523	-3.4221	2309.102564	0.025045999	-0.342214816	20	0	6.0003	57.6453	0
1345	3.7337	180.36	125.548	1.2528	-3.4219	2312.25641	0.025056649	-0.342190416	20	0	6.0007	57.6452	0
1346	3.7338	180.63	125.61	1.2533	-3.4216	2315.820513	0.025065499	-0.342164416	20	0	5.9999	57.645	0
1347	3.7338	180.88	125.671	1.2537	-3.4214	2318.974359	0.025074299	-0.342137616	20	0	6.0003	57.6448	0
1348	3.7339	181.21	125.737	1.2542	-3.4211	2323.205128	0.025084949	-0.342108416	20	0	6.0003	57.6444	0
1349	3.734	181.49	125.804	1.2547	-3.4208	2326.769231	0.025094999	-0.342079416	20	0	6.0007	57.644	0
1350	3.7341	181.75	125.868	1.2553	-3.4205	2330.153846	0.025105099	-0.342052616	20	0	5.9995	57.6436	0
1351	3.7342	182.05	125.939	1.2558	-3.4202	2333.923077	0.025116399	-0.342021816	20	0	5.9999	57.6433	0
1352	3.7343	182.36	126.006	1.2563	-3.4199	2337.948718	0.025125799	-0.341990416	20	0	5.9995	57.6432	0
1353	3.7344	182.67	126.078	1.2568	-3.4196	2341.948718	0.025136499	-0.341963616	20	0	5.9999	57.6432	0
1354	3.7345	183	126.153	1.2575	-3.4193	2346.153846	0.025150349	-0.341929016	20	0	5.9999	57.6432	0
1355	3.7345	183.3	126.225	1.258	-3.419	2349.948718	0.025160399	-0.341897416	20	0	6.0003	57.6432	0
1356	3.7346	183.66	126.303	1.2586	-3.4186	2354.564103	0.025172949	-0.341864416	20	0	5.9999	57.6432	0
1357	3.7347	183.97	126.377	1.2593	-3.4183	2358.564103	0.025185549	-0.341828216	20	0	5.9995	57.6432	0
1358	3.7348	184.3	126.458	1.2599	-3.418	2362.769231	0.025198749	-0.341795816	20	0	5.9999	57.6432	0
1359	3.7349	184.66	126.542	1.2606	-3.4176	2367.410256	0.025211949	-0.341755616	20	0	5.9999	57.6433	0
1360	3.735	185	126.622	1.2613	-3.4172	2371.846154	0.025225149	-0.341718616	20	0	6.0003	57.6433	0
1361	3.7351	185.36	126.707	1.262	-3.4168	2376.461538	0.025240249	-0.341680016	20	0	6.0003	57.6433	0
1362	3.7352	185.73	126.793	1.2627	-3.4164	2381.102564	0.025254699	-0.341640816	20	0	5.9999	57.6432	0
1363	3.7352	186.07	126.877	1.2635	-3.416	2385.512821	0.025269149	-0.341604416	20	0	6.0007	57.643	0
1364	3.7353	186.46	126.967	1.2642	-3.4156	2390.564103	0.025283599	-0.341562016	20	0	5.9995	57.6426	0
1365	3.7354	186.84	127.059	1.2649	-3.4152	2395.410256	0.025298699	-0.341520216	20	0	5.9999	57.6424	0
1366	3.7355	187.22	127.148	1.2657	-3.4148	2400.25641	0.025314399	-0.341478416	20	0	5.9999	57.6424	0
1367	3.7356	187.6	127.243	1.2665	-3.4143	2405.102564	0.025330099	-0.341434416	20	0	5.9995	57.6424	0
1368	3.7357	187.98	127.334	1.2673	-3.4139	2409.948718	0.025345199	-0.341391816	20	0	5.9991	57.6424	0
1369	3.7358	188.39	127.432	1.2681	-3.4134	2415.205128	0.025362799	-0.341344616	20	0	5.9999	57.6424	0
1370	3.7358	188.8	127.533	1.2689	-3.413	2420.461538	0.025377899	-0.341300616	20	0	6.0003	57.6424	0
1371	3.7359	189.22	127.629	1.2697	-3.4125	2425.948718	0.025394249	-0.341254016	20	0	5.9995	57.6424	0
1372	3.736	189.63	127.732	1.2706	-3.4121	2431.205128	0.025412449	-0.341212416	20	0	6.0007	57.6424	0
1373	3.7361	190.06	127.836	1.2715	-3.4115	2436.692308	0.025429449	-0.341154816	20	0	6.0003	57.6424	0
1374	3.7362	190.47	127.936	1.2723	-3.4111	2441.948718	0.025446399	-0.341107616	20	0	5.9999	57.6423	0
1375	3.7363	190.9	128.043	1.2732	-3.4105	2447.410256	0.025464649	-0.341054816	20	0	6.0011	57.6422	0
1376	3.7364	191.33	128.145	1.274	-3.4101	2452.897436	0.025480999	-0.341006016	20	0	5.9995	57.642	0
1377	3.7365	191.8	128.255	1.2751	-3.4095	2459	0.025501099	-0.340951816	20	0	6.0003	57.6418	0
1378	3.7365	192.25	128.366	1.276	-3.409	2464.692308	0.025519349	-0.340897416	20	0	6.0003	57.6416	0
1379	3.7366	192.67	128.472	1.2769	-3.4085	2470.153846	0.025537549	-0.340845416	20	0	5.9999	57.6415	0
1380	3.7367	193.12	128.586	1.2779	-3.4079	2475.846154	0.025557049	-0.340794216	20	0	5.9995	57.6413	0
1381	3.7368	193.59	128.694	1.2788	-3.4074	2481.948718	0.025575899	-0.340736016	20	0	5.9999	57.6414	0
1382	3.7369	194.1	128.812	1.2798	-3.4068	2488.487179	0.025595999	-0.340678416	20	0	5.9999	57.6414	0
1383	3.737	194.56	128.93	1.2809	-3.4062	2494.384615	0.025618649	-0.340619416	20	0	5.9995	57.6415	0
1384	3.7371	195.02	129.042	1.2819	-3.4057	2500.282051	0.025638149	-0.340565816	20	0	5.9995	57.6415	0
1385	3.7371	195.5	129.163	1.2829	-3.405	2506.384615	0.025658249	-0.340504416	20	0	5.9999	57.6416	0
1386	3.7372	195.99	129.286	1.284	-3.4044	2512.692308	0.025680249	-0.340443816	20	0	5.9999	57.6416	0
1387	3.7373	196.47	129.401	1.285	-3.4038	2518.794872	0.025699749	-0.340384016	20	0	6.0007	57.6417	0
1388	3.7374	196.98	129.526	1.2861	-3.4032	2525.333333	0.025721099	-0.340321016	20	0	6.0003	57.6416	0
1389	3.7375	197.48	129.645	1.2871	-3.4026	2531.846154	0.025741849	-0.340261216	20	0	5.9999	57.6414	0
1390	3.7376	197.99	129.772	1.2882	-3.402	2538.384615	0.025764499	-0.340195016	20	0	5.9999	57.6413	0
1391	3.7377	198.54	129.901	1.2894	-3.4013	2545.333333	0.025787749	-0.340128816	20	0	5.9995	57.641	0
1392	3.7378	198.98	130.024	1.2905	-3.4007	2551	0.025809099	-0.340066616	20	0	5.9995	57.6409	0
1393	3.7378	199.52	130.155	1.2917	-3.4	2557.948718	0.025833649	-0.339999616	20	0	5.9999	57.6409	0
1394	3.7379	200.06	130.287	1.2929	-3.3993	2564.897436	0.025857499	-0.339930416	20	0	6.0003	57.6408	0
1395	3.738	200.57	130.413	1.2939	-3.3987	2571.435897	0.025878899	-0.339866616	20	0	6.0003	57.6407	0
1396	3.7381	201.11	130.549	1.2952	-3.398	2578.384615	0.025904049	-0.339799016	20	0	5.9995	57.6406	0
1397	3.7382	201.66	130.686	1.2964	-3.3973	2585.333333	0.025928549	-0.339727216	20	0	5.9999	57.6406	0
1398	3.7383	202.2	130.815	1.2976	-3.3966	2592.282051	0.025951199	-0.339660416	20	0	6.0007	57.6406	0
1399	3.7384	202.77	130.953	1.2988	-3.3959	2599.641026	0.025976949	-0.339591816	20	0	5.9995	57.6404	0
1400	3.7385	203.27	131.083	1.3	-3.3952	2605.974359	0.025999599	-0.339521016	20	0	5.9999	57.6403	0
1401	3.7385	203.84	131.224	1.3013	-3.3945	2613.333333	0.026025999	-0.339449216	20	0	5.9999	57.6401	0
1402	3.7386	204.41	131.365	1.3026	-3.3938	2620.692308	0.026051099	-0.339375216	20	0	5.9999	57.64	0
1403	3.7387	204.94	131.499	1.3038	-3.3931	2627.435897	0.026075649	-0.339306016	20	0	5.9999	57.6399	0
1404	3.7388	205.53	131.643	1.305	-3.3923	2635.025641	0.026100799	-0.339230416	20	0	5.9999	57.6399	0
1405	3.7389	206.09	131.78	1.3063	-3.3916	2642.179487	0.026125299	-0.339159616	20	0	6.0007	57.6397	0
1406	3.739	206.68	131.926	1.3076	-3.3909	2649.769231	0.026151049	-0.339085416	20	0	5.9995	57.6396	0
1407	3.7391	207.27	132.073	1.3089	-3.3901	2657.333333	0.026178099	-0.339008416	20	0	5.9995	57.6396	0
1408	3.7391	207.8	132.213	1.3102	-3.3893	2664.076923	0.026203249	-0.338933616	20	0	5.9999	57.6396	0
1409	3.7392	208.42	132.361	1.3115	-3.3885	2672.076923	0.026230899	-0.338854816	20	0	5.9999	57.6396	0
1410	3.7393	209.01	132.512	1.3129	-3.3877	2679.666667	0.026257949	-0.338772816	20	0	5.9991	57.6396	0
1411	3.7394	209.57	132.654	1.3142	-3.387	2686.820513	0.026284349	-0.338698016	20	0	6.0003	57.6397	0
1412	3.7395	210.2	132.807	1.3157	-3.3862	2694.820513	0.026313899	-0.338616216	20	0	5.9999	57.6397	0
1413	3.7396	210.79	132.961	1.3171	-3.3853	2702.384615	0.026342799	-0.338534216	20	0	6.0003	57.6396	0
1414	3.7397	211.38	133.105	1.3184	-3.3846	2709.974359	0.026367949	-0.338455616	20	0	6.0003	57.6395	0
1415	3.7398	212	133.26	1.3199	-3.3837	2717.974359	0.026397499	-0.338371216	20	0	5.9999	57.6394	0
1416	3.7398	212.56	133.408	1.3212	-3.3829	2725.128205	0.026424499	-0.338290216	20	0	6.0003	57.6393	0
1417	3.7399	213.2	133.563	1.3227	-3.3821	2733.358974	0.026454049	-0.338206816	20	0	5.9999	57.6392	0
1418	3.74	213.83	133.721	1.3241	-3.3812	2741.358974	0.026482949	-0.338121616	20	0	5.9991	57.6392	0
1419	3.7401	214.43	133.87	1.3256	-3.3804	2749.128205	0.026512499	-0.338037416	20	0	6.0007	57.6392	0
1420	3.7402	215.04	134.029	1.3271	-3.3795	2756.923077	0.026541449	-0.337950816	20	0	6.0007	57.639	0
1421	3.7403	215.7	134.189	1.3286	-3.3787	2765.358974	0.026571599	-0.337865816	20	0	5.9999	57.6387	0
1422	3.7404	216.29	134.34	1.3301	-3.3778	2772.923077	0.026601149	-0.337783016	20	0	5.9995	57.6387	0
1423	3.7404	216.93	134.501	1.3316	-3.3769	2781.153846	0.026631299	-0.337694216	20	0	6.0003	57.6387	0
1424	3.7405	217.54	134.654	1.333	-3.3761	2788.923077	0.026660849	-0.337610616	20	0	5.9995	57.6387	0
1425	3.7406	218.18	134.817	1.3346	-3.3752	2797.153846	0.026692949	-0.337520016	20	0	5.9991	57.6389	0
1426	3.7407	218.82	134.981	1.3362	-3.3743	2805.358974	0.026723099	-0.337428816	20	0	5.9999	57.6389	0
1427	3.7408	219.43	135.135	1.3376	-3.3734	2813.153846	0.026752649	-0.337342216	20	0	5.9999	57.6388	0
1428	3.7409	220.12	135.301	1.3392	-3.3725	2822	0.026784049	-0.337247616	20	0	5.9999	57.6387	0
1429	3.741	220.74	135.468	1.3408	-3.3715	2830	0.026815499	-0.337154816	20	0	5.9999	57.6384	0
1430	3.7411	221.4	135.624	1.3423	-3.3707	2838.410256	0.026845699	-0.337065016	20	0	6.0003	57.6383	0
1431	3.7411	222.04	135.792	1.3439	-3.3697	2846.615385	0.026877749	-0.336971216	20	0	6.0007	57.638	0
1432	3.7412	222.66	135.949	1.3454	-3.3688	2854.615385	0.026908549	-0.336880616	20	0	5.9999	57.6378	0
1433	3.7413	223.37	136.118	1.347	-3.3679	2863.666667	0.026939949	-0.336785416	20	0	5.9995	57.6378	0
1434	3.7414	224.01	136.287	1.3487	-3.3669	2871.897436	0.026973299	-0.336689416	20	0	5.9995	57.6378	0
1435	3.7415	224.65	136.446	1.3502	-3.366	2880.102564	0.027004699	-0.336597216	20	0	5.9995	57.6378	0
1436	3.7416	225.32	136.616	1.3518	-3.365	2888.74359	0.027036749	-0.336500416	20	0	6.0007	57.6378	0
1437	3.7417	225.98	136.787	1.3536	-3.364	2897.153846	0.027071349	-0.336399616	20	0	5.9991	57.6377	0
1438	3.7417	226.62	136.948	1.3551	-3.3631	2905.358974	0.027102749	-0.336308216	20	0	5.9999	57.6376	0
1439	3.7418	227.32	137.12	1.3568	-3.3621	2914.410256	0.027135449	-0.336209816	20	0	6.0003	57.6375	0
1440	3.7419	227.93	137.282	1.3584	-3.3612	2922.205128	0.027167499	-0.336117616	20	0	5.9995	57.6375	0
1441	3.742	228.61	137.455	1.3601	-3.3602	2930.846154	0.027201449	-0.336019216	20	0	5.9999	57.6374	0
1442	3.7421	229.31	137.628	1.3617	-3.3592	2939.897436	0.027234799	-0.335919216	20	0	5.9999	57.6373	0
1443	3.7422	229.92	137.791	1.3634	-3.3583	2947.692308	0.027268699	-0.335825616	20	0	6.0003	57.6371	0
1444	3.7423	230.66	137.966	1.3652	-3.3572	2957.153846	0.027303299	-0.335723216	20	0	5.9995	57.637	0
1445	3.7424	231.32	138.141	1.3668	-3.3562	2965.589744	0.027336599	-0.335620016	20	0	5.9995	57.637	0
1446	3.7424	231.96	138.305	1.3684	-3.3552	2973.794872	0.027368649	-0.335524816	20	0	5.9991	57.637	0
1447	3.7425	232.66	138.48	1.3702	-3.3543	2982.846154	0.027403849	-0.335425616	20	0	5.9999	57.637	0
1448	3.7426	233.3	138.645	1.3719	-3.3533	2991.051282	0.027437199	-0.335326216	20	0	5.9995	57.637	0
1449	3.7427	233.99	138.821	1.3736	-3.3522	2999.897436	0.027472399	-0.335223216	20	0	6.0003	57.637	0
1450	3.7428	234.7	138.999	1.3754	-3.3512	3008.948718	0.027508199	-0.335116816	20	0	5.9999	57.637	0
1451	3.7429	235.37	139.164	1.377	-3.3502	3017.589744	0.027539649	-0.335017616	20	0	6.0003	57.637	0
1452	3.743	236.06	139.342	1.3788	-3.3491	3026.435897	0.027576099	-0.334912816	20	0	6.0007	57.6365	0
1453	3.7431	236.72	139.509	1.3805	-3.3482	3034.846154	0.027610049	-0.334815216	20	0	5.9999	57.6362	0
1454	3.7431	237.39	139.686	1.3823	-3.3471	3043.487179	0.027645249	-0.334707416	20	0	5.9999	57.6361	0
1455	3.7432	238.1	139.864	1.3841	-3.346	3052.538462	0.027682349	-0.334602616	20	0	5.9995	57.6361	0
1456	3.7433	238.75	140.032	1.3858	-3.345	3060.948718	0.027715049	-0.334501816	20	0	5.9999	57.6361	0
1457	3.7434	239.44	140.211	1.3876	-3.344	3069.794872	0.027751499	-0.334395616	20	0	5.9999	57.6361	0
1458	3.7435	240.13	140.39	1.3894	-3.3429	3078.641026	0.027787949	-0.334288416	20	0	6.0007	57.636	0
1459	3.7436	240.82	140.557	1.3911	-3.3419	3087.487179	0.027822499	-0.334185416	20	0	6.0003	57.6358	0
1460	3.7437	241.51	140.737	1.3929	-3.3408	3096.333333	0.027858349	-0.334075016	20	0	6.0003	57.6358	0
1461	3.7437	242.2	140.904	1.3947	-3.3397	3105.179487	0.027893549	-0.333974216	20	0	6.0007	57.6355	0
1462	3.7438	242.89	141.083	1.3966	-3.3386	3114.025641	0.027931249	-0.333863216	20	0	5.9999	57.6352	0
1463	3.7439	243.6	141.262	1.3984	-3.3375	3123.076923	0.027967749	-0.333754616	20	0	5.9999	57.6352	0
1464	3.744	244.22	141.43	1.4001	-3.3365	3131.076923	0.028002949	-0.333653016	20	0	6.0003	57.6352	0
1465	3.7441	244.93	141.608	1.402	-3.3354	3140.128205	0.028039999	-0.333543616	20	0	5.9995	57.6351	0
1466	3.7442	245.64	141.787	1.4039	-3.3343	3149.179487	0.028077099	-0.333434216	20	0	5.9995	57.6351	0
1467	3.7443	246.29	141.955	1.4056	-3.3333	3157.615385	0.028111699	-0.333333416	20	0	6.0007	57.6351	0
1468	3.7444	246.97	142.135	1.4074	-3.3322	3166.230769	0.028148749	-0.333223816	20	0	6.0003	57.6351	0
1469	3.7444	247.64	142.305	1.4092	-3.3312	3174.871795	0.028183949	-0.333120016	20	0	5.9999	57.6351	0
1470	3.7445	248.35	142.485	1.4111	-3.3301	3183.923077	0.028222299	-0.333012016	20	0	6.0003	57.6351	0
1471	3.7446	249.07	142.664	1.4129	-3.329	3193.179487	0.028258149	-0.332900216	20	0	6.0003	57.635	0
1472	3.7447	249.71	142.834	1.4147	-3.328	3201.410256	0.028293949	-0.332797016	20	0	6.0007	57.6348	0
1473	3.7448	250.42	143.014	1.4166	-3.3269	3210.461538	0.028332299	-0.332687616	20	0	5.9995	57.6347	0
1474	3.7449	251.12	143.194	1.4185	-3.3258	3219.512821	0.028370049	-0.332575816	20	0	6.0003	57.6346	0
1475	3.745	251.78	143.362	1.4203	-3.3247	3227.923077	0.028405249	-0.332471016	20	0	5.9991	57.6344	0
1476	3.745	252.48	143.542	1.4222	-3.3236	3236.974359	0.028443599	-0.332360816	20	0	6.0003	57.6343	0
1477	3.7451	253.12	143.71	1.424	-3.3226	3245.179487	0.028480049	-0.332256216	20	0	5.9999	57.6343	0
1478	3.7452	253.8	143.889	1.4258	-3.3214	3253.820513	0.028516499	-0.332144216	20	0	5.9995	57.6343	0
1479	3.7453	254.54	144.069	1.4278	-3.3203	3263.307692	0.028556099	-0.332031616	20	0	6.0003	57.6344	0
1480	3.7454	255.16	144.236	1.4295	-3.3193	3271.307692	0.028590049	-0.331928616	20	0	5.9995	57.6345	0
1481	3.7455	255.87	144.416	1.4314	-3.3182	3280.358974	0.028628999	-0.331816016	20	0	6.0007	57.6345	0
1482	3.7456	256.56	144.595	1.4334	-3.3171	3289.205128	0.028667349	-0.331705016	20	0	6.0003	57.6345	0
1483	3.7457	257.2	144.763	1.4352	-3.316	3297.410256	0.028703199	-0.331601016	20	0	5.9999	57.6344	0
1484	3.7457	257.89	144.942	1.4371	-3.3149	3306.25641	0.028741549	-0.331491616	20	0	5.9995	57.6343	0
1485	3.7458	258.54	145.11	1.4388	-3.3139	3314.666667	0.028776749	-0.331386016	20	0	5.9999	57.6341	0
1486	3.7459	259.23	145.288	1.4408	-3.3127	3323.512821	0.028815099	-0.331273416	20	0	6.0003	57.6338	0
1487	3.746	259.91	145.466	1.4428	-3.3116	3332.153846	0.028855299	-0.331164016	20	0	5.9999	57.6337	0
1488	3.7461	260.56	145.632	1.4445	-3.3106	3340.564103	0.028890499	-0.331060816	20	0	6.0003	57.6338	0
1489	3.7462	261.24	145.808	1.4464	-3.3095	3349.205128	0.028928849	-0.330950616	20	0	5.9999	57.6338	0
1490	3.7463	261.91	145.986	1.4484	-3.3084	3357.846154	0.028967199	-0.330838816	20	0	5.9999	57.6338	0
1491	3.7463	262.57	146.151	1.4502	-3.3074	3366.25641	0.029003649	-0.330735616	20	0	6.0003	57.6338	0
1492	3.7464	263.27	146.328	1.4522	-3.3062	3375.307692	0.029043249	-0.330624616	20	0	5.9999	57.6338	0
1493	3.7465	263.88	146.493	1.454	-3.3052	3383.102564	0.029079099	-0.330519016	20	0	5.9999	57.6338	0
1494	3.7466	264.57	146.669	1.4558	-3.304	3391.948718	0.029116799	-0.330404816	20	0	6.0007	57.6334	0
1495	3.7467	265.21	146.843	1.4578	-3.3029	3400.153846	0.029155799	-0.330294616	20	0	6.0003	57.6328	0
1496	3.7468	265.87	147.009	1.4596	-3.3019	3408.589744	0.029192249	-0.330188416	20	0	5.9987	57.6327	0
1497	3.7469	266.54	147.184	1.4615	-3.3008	3417.205128	0.029230599	-0.330078816	20	0	5.9995	57.6327	0
1498	3.747	267.22	147.357	1.4634	-3.2997	3425.846154	0.029268299	-0.329967016	20	0	5.9999	57.6328	0
1499	3.747	267.82	147.52	1.4652	-3.2986	3433.641026	0.029304749	-0.329863816	20	0	5.9991	57.6329	0
1500	3.7471	268.46	147.693	1.4672	-3.2976	3441.846154	0.029343749	-0.329755216	20	0	5.9999	57.6329	0
1501	3.7472	269.17	147.866	1.4691	-3.2965	3450.897436	0.029382699	-0.329645016	20	0	6.0003	57.6329	0
1502	3.7473	269.78	148.028	1.471	-3.2954	3458.692308	0.029419149	-0.329541816	20	0	5.9999	57.6329	0
1503	3.7474	270.43	148.199	1.4728	-3.2943	3467.102564	0.029456899	-0.329431616	20	0	5.9999	57.6329	0
1504	3.7475	271.01	148.359	1.4746	-3.2933	3474.487179	0.029492699	-0.329328416	20	0	5.9995	57.6328	0
1505	3.7476	271.68	148.53	1.4766	-3.2922	3483.102564	0.029531049	-0.329223816	20	0	6.0003	57.6326	0
1506	3.7477	272.34	148.7	1.4785	-3.2911	3491.538462	0.029570049	-0.329111216	20	0	6.0007	57.6323	0
1507	3.7477	272.96	148.858	1.4803	-3.2901	3499.538462	0.029605849	-0.329008816	20	0	6.0003	57.632	0
1508	3.7478	273.59	149.027	1.4822	-3.289	3507.538462	0.029644199	-0.328899216	20	0	5.9999	57.6318	0
1509	3.7479	274.16	149.185	1.484	-3.288	3514.897436	0.029679399	-0.328796216	20	0	5.9995	57.6318	0
1510	3.748	274.82	149.352	1.4858	-3.2869	3523.333333	0.029716499	-0.328686616	20	0	5.9999	57.6318	0
1511	3.7481	275.46	149.521	1.4877	-3.2858	3531.538462	0.029754199	-0.328576416	20	0	5.9999	57.6318	0
1512	3.7482	276.03	149.677	1.4895	-3.2848	3538.897436	0.029790699	-0.328476416	20	0	6.0003	57.6318	0
1513	3.7483	276.66	149.844	1.4914	-3.2837	3546.897436	0.029827749	-0.328368616	20	0	5.9991	57.6317	0
1514	3.7483	277.32	150.009	1.4933	-3.2826	3555.333333	0.029866099	-0.328259816	20	0	5.9999	57.6317	0
1515	3.7484	277.87	150.164	1.4951	-3.2816	3562.487179	0.029901299	-0.328159816	20	0	5.9999	57.6316	0
1516	3.7485	278.51	150.328	1.497	-3.2805	3570.692308	0.029939049	-0.328052816	20	0	6.0003	57.6315	0
1517	3.7486	279.06	150.481	1.4987	-3.2795	3577.641026	0.029974249	-0.327951216	20	0	6.0003	57.6315	0
1518	3.7487	279.7	150.642	1.5006	-3.2785	3585.871795	0.030011949	-0.327845816	20	0	6.0003	57.6313	0
1519	3.7488	280.3	150.805	1.5025	-3.2774	3593.641026	0.030049049	-0.327738616	20	0	6.0003	57.6311	0
1520	3.7489	280.85	150.955	1.5041	-3.2764	3600.589744	0.030082999	-0.327639416	20	0	6.0003	57.6309	0
1521	3.749	281.47	151.114	1.5061	-3.2753	3608.589744	0.030121299	-0.327532416	20	0	5.9991	57.6309	0
1522	3.749	282.06	151.272	1.508	-3.2743	3616.179487	0.030159049	-0.327426816	20	0	5.9995	57.6309	0
1523	3.7491	282.64	151.42	1.5096	-3.2733	3623.538462	0.030192349	-0.327329216	20	0	5.9995	57.6309	0
1524	3.7492	283.21	151.578	1.5115	-3.2722	3630.923077	0.030229449	-0.327224416	20	0	6.0007	57.6309	0
1525	3.7493	283.75	151.724	1.5132	-3.2713	3637.871795	0.030263399	-0.327127616	20	0	5.9999	57.6309	0
1526	3.7494	284.34	151.879	1.515	-3.2702	3645.435897	0.030300449	-0.327024416	20	0	5.9999	57.6309	0
1527	3.7495	284.92	152.034	1.5168	-3.2692	3652.820513	0.030335649	-0.326924416	20	0	5.9995	57.6309	0
1528	3.7496	285.46	152.179	1.5185	-3.2683	3659.769231	0.030370249	-0.326827616	20	0	6.0003	57.6308	0
1529	3.7496	286.04	152.331	1.5204	-3.2673	3667.128205	0.030407349	-0.326726016	20	0	5.9995	57.6307	0
1530	3.7497	286.59	152.483	1.5221	-3.2662	3674.282051	0.030442549	-0.326623616	20	0	6.0003	57.6307	0
1531	3.7498	287.12	152.624	1.5238	-3.2653	3681.025641	0.030475849	-0.326528416	20	0	6.0003	57.6303	0
1532	3.7499	287.71	152.774	1.5256	-3.2643	3688.615385	0.030511049	-0.326426816	20	0	6.0003	57.6302	0
1533	3.75	288.2	152.913	1.5272	-3.2633	3694.923077	0.030544349	-0.326334616	20	0	6.0003	57.6302	0
1534	3.7501	288.75	153.061	1.5289	-3.2623	3701.871795	0.030578949	-0.326233815	20	0	5.9999	57.6302	0
1535	3.7502	289.3	153.209	1.5307	-3.2613	3709.025641	0.030614149	-0.326133015	20	0	5.9999	57.6302	0
1536	3.7503	289.8	153.344	1.5323	-3.2604	3715.358974	0.030646199	-0.326042415	20	0	5.9995	57.6302	0
1537	3.7503	290.36	153.489	1.534	-3.2594	3722.512821	0.030680799	-0.325943215	20	0	6.0007	57.6302	0
1538	3.7504	290.86	153.632	1.5357	-3.2585	3729.025641	0.030714699	-0.325845615	20	0	6.0003	57.6302	0
1539	3.7505	291.36	153.767	1.5374	-3.2576	3735.358974	0.030747399	-0.325755015	20	0	6.0003	57.6302	0
1540	3.7506	291.88	153.908	1.5391	-3.2566	3742.076923	0.030781349	-0.325659015	20	0	5.9999	57.63	0
1541	3.7507	292.39	154.04	1.5406	-3.2557	3748.615385	0.030812799	-0.325569215	20	0	5.9999	57.6298	0
1542	3.7508	292.9	154.179	1.5423	-3.2547	3755.153846	0.030846749	-0.325473215	20	0	5.9995	57.6298	0
1543	3.7509	293.39	154.317	1.544	-3.2538	3761.461538	0.030880049	-0.325380215	20	0	5.9995	57.6297	0
1544	3.751	293.89	154.446	1.5455	-3.2529	3767.769231	0.030910849	-0.325292015	20	0	5.9999	57.6297	0
1545	3.751	294.38	154.582	1.5472	-3.252	3774.102564	0.030944799	-0.325200015	20	0	5.9999	57.6295	0
1546	3.7511	294.89	154.717	1.5488	-3.2511	3780.615385	0.030976849	-0.325105415	20	0	6.0003	57.6295	0
1547	3.7512	295.33	154.843	1.5504	-3.2502	3786.307692	0.031008299	-0.325021215	20	0	5.9999	57.6296	0
1548	3.7513	295.81	154.977	1.552	-3.2493	3792.410256	0.031039699	-0.324929015	20	0	5.9995	57.6297	0
1549	3.7514	296.28	155.1	1.5535	-3.2484	3798.512821	0.031070499	-0.324844815	20	0	6.0003	57.6298	0
1550	3.7515	296.73	155.23	1.5552	-3.2476	3804.205128	0.031103199	-0.324755815	20	0	6.0003	57.6298	0
1551	3.7516	297.2	155.359	1.5567	-3.2467	3810.307692	0.031134649	-0.324668415	20	0	5.9999	57.6299	0
1552	3.7516	297.63	155.479	1.5581	-3.2459	3815.769231	0.031162299	-0.324585015	20	0	5.9999	57.6299	0
1553	3.7517	298.11	155.606	1.5597	-3.245	3821.897436	0.031194949	-0.324500815	20	0	5.9999	57.6299	0
1554	3.7518	298.55	155.73	1.5613	-3.2441	3827.564103	0.031225749	-0.324414015	20	0	5.9995	57.6299	0
1555	3.7519	298.99	155.847	1.5627	-3.2433	3833.25641	0.031254049	-0.324333815	20	0	6.0003	57.6299	0
1556	3.752	299.4	155.97	1.5643	-3.2425	3838.512821	0.031286749	-0.324248815	20	0	6.0003	57.6296	0
1557	3.7521	299.82	156.084	1.5657	-3.2417	3843.794872	0.031313799	-0.324172415	20	0	5.9999	57.6296	0
1558	3.7522	300.26	156.205	1.5672	-3.2409	3849.461538	0.031343949	-0.324088015	20	0	6.0011	57.6296	0
1559	3.7523	300.7	156.324	1.5687	-3.2401	3855.153846	0.031374749	-0.324007015	20	0	6.0003	57.6292	0
1560	3.7523	301.06	156.435	1.5701	-3.2393	3859.794872	0.031401799	-0.323931415	20	0	6.0003	57.6288	0
1561	3.7524	301.49	156.552	1.5715	-3.2385	3865.25641	0.031430699	-0.323851815	20	0	5.9991	57.6288	0
1562	3.7525	301.92	156.668	1.573	-3.2377	3870.74359	0.031460849	-0.323772415	20	0	5.9995	57.6289	0
1563	3.7526	302.31	156.776	1.5744	-3.237	3875.794872	0.031488549	-0.323696815	20	0	5.9999	57.6292	0
1564	3.7527	302.69	156.889	1.5758	-3.2362	3880.641026	0.031515549	-0.323618815	20	0	5.9999	57.6296	0
1565	3.7528	303.08	157.001	1.5772	-3.2354	3885.692308	0.031543849	-0.323541615	20	0	6.0003	57.6299	0
1566	3.7529	303.44	157.106	1.5784	-3.2347	3890.307692	0.031568349	-0.323470815	20	0	6.0003	57.63	0
1567	3.7529	303.82	157.216	1.5798	-3.234	3895.153846	0.031596649	-0.323395215	20	0	6.0003	57.63	0
1568	3.753	304.17	157.317	1.5812	-3.2333	3899.589744	0.031623049	-0.323326615	20	0	6.0003	57.6299	0
1569	3.7531	304.54	157.425	1.5825	-3.2325	3904.410256	0.031650099	-0.323253415	20	0	6.0007	57.6298	0
1570	3.7532	304.92	157.531	1.5838	-3.2318	3909.25641	0.031675849	-0.323179415	20	0	5.9999	57.6294	0
1571	3.7533	305.25	157.628	1.585	-3.2311	3913.461538	0.031700349	-0.323110815	20	0	6.0007	57.6293	0
1572	3.7534	305.6	157.73	1.5863	-3.2304	3917.897436	0.031726749	-0.323042415	20	0	6.0011	57.629	0
1573	3.7535	305.92	157.824	1.5875	-3.2297	3922.102564	0.031750049	-0.322974615	20	0	6.0003	57.6286	0
1574	3.7536	306.29	157.924	1.5888	-3.2291	3926.74359	0.031775149	-0.322906215	20	0	5.9999	57.6284	0
1575	3.7536	306.61	158.022	1.59	-3.2284	3930.948718	0.031799049	-0.322836815	20	0	5.9995	57.6285	0
1576	3.7537	306.89	158.112	1.5911	-3.2277	3934.538462	0.031822299	-0.322771615	20	0	5.9995	57.6285	0
1577	3.7538	307.24	158.207	1.5924	-3.227	3938.948718	0.031847449	-0.322703815	20	0	5.9999	57.6287	0
1578	3.7539	307.55	158.3	1.5936	-3.2264	3942.948718	0.031872599	-0.322639215	20	0	5.9995	57.6289	0
1579	3.754	307.85	158.386	1.5947	-3.2258	3946.74359	0.031893999	-0.322578615	20	0	5.9999	57.629	0
1580	3.7541	308.16	158.476	1.5959	-3.2252	3950.74359	0.031917849	-0.322515615	20	0	5.9999	57.629	0
1581	3.7542	308.45	158.564	1.5971	-3.2245	3954.538462	0.031941099	-0.322452615	20	0	5.9999	57.629	0
1582	3.7542	308.73	158.646	1.5982	-3.2239	3958.102564	0.031963099	-0.322393615	20	0	6.0007	57.629	0
1583	3.7543	309.03	158.731	1.5992	-3.2233	3961.897436	0.031984499	-0.322332215	20	0	6.0003	57.6289	0
1584	3.7544	309.26	158.81	1.6003	-3.2228	3964.846154	0.032006499	-0.322277015	20	0	6.0003	57.6288	0
1585	3.7545	309.54	158.891	1.6014	-3.2222	3968.435897	0.032027249	-0.322215615	20	0	6.0003	57.6286	0
1586	3.7546	309.82	158.972	1.6024	-3.2216	3972	0.032047999	-0.322156615	20	0	6.0003	57.6284	0
1587	3.7547	310.06	159.046	1.6034	-3.221	3975.153846	0.032068099	-0.322104615	20	0	6.0003	57.628	0
1588	3.7548	310.31	159.123	1.6044	-3.2205	3978.333333	0.032088199	-0.322047815	20	0	5.9999	57.6277	0
1589	3.7549	310.56	159.199	1.6054	-3.2199	3981.487179	0.032108949	-0.321992815	20	0	5.9995	57.6276	0
1590	3.7549	310.79	159.268	1.6063	-3.2194	3984.435897	0.032126549	-0.321942415	20	0	6.0003	57.6276	0
1591	3.755	311.02	159.341	1.6073	-3.2189	3987.384615	0.032146049	-0.321888815	20	0	5.9995	57.6277	0
1592	3.7551	311.21	159.408	1.6082	-3.2184	3989.897436	0.032164299	-0.321839215	20	0	6.0003	57.6277	0
1593	3.7552	311.44	159.477	1.6091	-3.2179	3992.846154	0.032182499	-0.321788015	20	0	5.9999	57.6277	0
1594	3.7553	311.66	159.546	1.61	-3.2174	3995.589744	0.032200099	-0.321738415	20	0	6.0003	57.6277	0
1595	3.7554	311.84	159.607	1.6108	-3.2169	3997.897436	0.032215799	-0.321691215	20	0	5.9999	57.6277	0
1596	3.7555	312.05	159.671	1.6116	-3.2165	4000.641026	0.032232799	-0.321645415	20	0	6.0003	57.6276	0
1597	3.7556	312.25	159.734	1.6125	-3.216	4003.179487	0.032249749	-0.321599815	20	0	5.9999	57.6273	0
1598	3.7556	312.44	159.792	1.6133	-3.2156	4005.692308	0.032265499	-0.321558015	20	0	5.9995	57.6273	0
1599	3.7557	312.61	159.851	1.6141	-3.2151	4007.794872	0.032281799	-0.321514015	20	0	5.9999	57.6273	0
1600	3.7558	312.76	159.906	1.6148	-3.2147	4009.692308	0.032295649	-0.321473015	20	0	5.9999	57.6273	0
1601	3.7559	312.95	159.962	1.6156	-3.2143	4012.230769	0.032312649	-0.321430615	20	0	6.0003	57.6273	0
1602	3.756	313.1	160.017	1.6164	-3.2139	4014.128205	0.032327099	-0.321388815	20	0	5.9999	57.6273	0
1603	3.7561	313.27	160.067	1.617	-3.2135	4016.230769	0.032340899	-0.321349415	20	0	6.0003	57.6273	0
1604	3.7562	313.41	160.118	1.6177	-3.2131	4018.128205	0.032354749	-0.321310815	20	0	5.9999	57.6273	0
1605	3.7562	313.53	160.167	1.6185	-3.2127	4019.589744	0.032369199	-0.321271415	20	0	6.0003	57.6273	0
1606	3.7563	313.66	160.212	1.6191	-3.2124	4021.282051	0.032381149	-0.321237615	20	0	5.9995	57.6273	0
1607	3.7564	313.81	160.259	1.6197	-3.212	4023.179487	0.032394949	-0.321199815	20	0	6.0003	57.6272	0
1608	3.7566	314.02	160.344	1.6209	-3.2113	4025.897436	0.032417599	-0.321133615	20	0	6.0007	57.6271	0
1609	3.7567	314.14	160.386	1.6215	-3.211	4027.384615	0.032430149	-0.321099815	20	0	5.9995	57.6268	0
1610	3.7569	314.32	160.462	1.6225	-3.2104	4029.692308	0.032450899	-0.321039215	20	0	5.9999	57.6264	0
1611	3.757	314.46	160.531	1.6237	-3.2098	4031.589744	0.032473549	-0.320978615	20	0	6.0007	57.6264	0
1612	3.7572	314.58	160.594	1.6246	-3.2092	4033.076923	0.032492399	-0.320923415	20	0	5.9991	57.6262	0
1613	3.7574	314.69	160.654	1.6256	-3.2087	4034.538462	0.032511249	-0.320870615	20	0	5.9999	57.6265	0
1614	3.7576	314.81	160.727	1.6267	-3.2081	4036.025641	0.032533249	-0.320805215	20	0	5.9995	57.6266	0
1615	3.7586	314.69	160.885	1.6297	-3.2063	4034.538462	0.032593599	-0.320630415	20	0	5.9995	57.6259	0
1616	3.7588	314.56	160.895	1.6301	-3.2061	4032.846154	0.032601149	-0.320610015	20	0	5.9999	57.6257	0
1617	3.7589	314.41	160.898	1.6303	-3.2059	4030.948718	0.032606199	-0.320592615	20	0	5.9995	57.6258	0
1618	3.7591	314.28	160.895	1.6305	-3.2058	4029.282051	0.032609949	-0.320575415	20	0	5.9999	57.626	0
1619	3.7592	314.17	160.889	1.6306	-3.2057	4027.794872	0.032611199	-0.320570615	20	0	5.9999	57.626	0
1620	3.7594	313.96	160.879	1.6307	-3.2056	4025.076923	0.032614349	-0.320558815	20	0	6.0003	57.626	0
1621	3.7595	313.84	160.871	1.6308	-3.2055	4023.589744	0.032615599	-0.320554215	20	0	6.0007	57.6259	0
1622	3.7595	313.73	160.863	1.6308	-3.2055	4022.128205	0.032616249	-0.320548615	20	0	5.9999	57.6257	0
1623	3.7596	313.59	160.853	1.6308	-3.2054	4020.435897	0.032616849	-0.320544615	20	0	5.9999	57.6256	0
1624	3.7597	313.45	160.842	1.6308	-3.2054	4018.538462	0.032616849	-0.320538415	20	0	6.0003	57.6256	0
1625	3.7598	313.31	160.83	1.6308	-3.2054	4016.846154	0.032616849	-0.320536015	20	0	5.9999	57.6255	0
1626	3.7599	313.18	160.817	1.6309	-3.2053	4015.179487	0.032618749	-0.320532015	20	0	6.0003	57.6255	0
1627	3.76	313	160.803	1.6309	-3.2053	4012.846154	0.032618149	-0.320527415	20	0	6.0007	57.6253	0
1628	3.7601	312.85	160.788	1.6309	-3.2053	4010.948718	0.032618149	-0.320528215	20	0	5.9999	57.6251	0
1629	3.7602	312.64	160.772	1.6308	-3.2052	4008.230769	0.032616849	-0.320524215	20	0	5.9995	57.6251	0
1630	3.7602	312.49	160.758	1.6309	-3.2052	4006.333333	0.032617499	-0.320517815	20	0	5.9995	57.6251	0
1631	3.7603	312.28	160.742	1.6309	-3.2052	4003.589744	0.032617499	-0.320517015	20	0	5.9999	57.6251	0
1632	3.7604	312.1	160.726	1.6308	-3.2051	4001.282051	0.032616849	-0.320509215	20	0	5.9991	57.6253	0
1633	3.7605	311.9	160.71	1.6308	-3.2051	3998.74359	0.032616249	-0.320507615	20	0	5.9995	57.6256	0
1634	3.7606	311.71	160.691	1.6308	-3.2051	3996.230769	0.032616249	-0.320505215	20	0	5.9999	57.6259	0
1635	3.7607	311.48	160.675	1.6308	-3.205	3993.282051	0.032615599	-0.320503815	20	0	6.0003	57.6259	0
1636	3.7608	311.28	160.657	1.6308	-3.205	3990.74359	0.032615599	-0.320500615	20	0	5.9995	57.6261	0
1637	3.7608	311.03	160.638	1.6307	-3.205	3987.589744	0.032614349	-0.320499015	20	0	5.9999	57.6262	0
1638	3.7609	310.83	160.621	1.6307	-3.205	3985.051282	0.032613749	-0.320497415	20	0	5.9999	57.6265	0
1639	3.761	310.6	160.6	1.6306	-3.205	3982.102564	0.032611849	-0.320497415	20	0	5.9995	57.6264	0
1640	3.7611	310.34	160.581	1.6306	-3.205	3978.74359	0.032611849	-0.320496615	20	0	5.9995	57.6264	0
1641	3.7612	310.1	160.56	1.6306	-3.205	3975.589744	0.032611199	-0.320495015	20	0	5.9999	57.6264	0
1642	3.7613	309.85	160.539	1.6305	-3.205	3972.435897	0.032609949	-0.320497415	20	0	5.9995	57.6263	0
1643	3.7614	309.59	160.519	1.6304	-3.205	3969.051282	0.032608699	-0.320495815	20	0	6.0003	57.6263	0
1644	3.7615	309.32	160.496	1.6304	-3.205	3965.692308	0.032607449	-0.320495815	20	0	5.9995	57.6261	0
1645	3.7615	309.04	160.471	1.6303	-3.205	3962.102564	0.032606799	-0.320495815	20	0	5.9999	57.6261	0
1646	3.7616	308.75	160.449	1.6303	-3.205	3958.333333	0.032605549	-0.320495015	20	0	5.9995	57.626	0
1647	3.7617	308.47	160.425	1.6301	-3.205	3954.74359	0.032601799	-0.320497415	20	0	6.0003	57.626	0
1648	3.7618	308.19	160.399	1.6301	-3.205	3951.153846	0.032602399	-0.320499015	20	0	6.0003	57.6257	0
1649	3.7619	307.88	160.374	1.63	-3.205	3947.153846	0.032600549	-0.320499815	20	0	5.9999	57.6253	0
1650	3.762	307.55	160.347	1.6299	-3.205	3942.948718	0.032597399	-0.320501415	20	0	5.9995	57.6249	0
1651	3.7621	307.27	160.323	1.6298	-3.205	3939.358974	0.032596149	-0.320503815	20	0	5.9999	57.6246	0
1652	3.7621	306.98	160.293	1.6297	-3.205	3935.589744	0.032594849	-0.320503815	20	0	5.9999	57.6245	0
1653	3.7622	306.65	160.265	1.6296	-3.2051	3931.358974	0.032591749	-0.320506015	20	0	6.0003	57.6244	0
1654	3.7623	306.3	160.236	1.6295	-3.2051	3926.948718	0.032589199	-0.320508415	20	0	6.0003	57.6244	0
1655	3.7624	305.97	160.206	1.6294	-3.2051	3922.74359	0.032587349	-0.320512415	20	0	5.9995	57.6244	0
1656	3.7625	305.63	160.176	1.6293	-3.2051	3918.307692	0.032586049	-0.320512415	20	0	5.9991	57.6244	0
1657	3.7626	305.3	160.143	1.6291	-3.2052	3914.102564	0.032581049	-0.320517015	20	0	5.9995	57.6246	0
1658	3.7627	304.94	160.111	1.629	-3.2052	3909.461538	0.032579149	-0.320518615	20	0	5.9995	57.6246	0
1659	3.7628	304.58	160.079	1.6288	-3.2052	3904.846154	0.032575999	-0.320521815	20	0	5.9991	57.6246	0
1660	3.7628	304.23	160.045	1.6287	-3.2052	3900.410256	0.032574099	-0.320523415	20	0	5.9999	57.6246	0
1661	3.7629	303.86	160.01	1.6285	-3.2053	3895.589744	0.032570349	-0.320525815	20	0	5.9995	57.6246	0
1662	3.763	303.48	159.976	1.6283	-3.2053	3890.74359	0.032566599	-0.320529015	20	0	6.0003	57.6246	0
1663	3.7631	303.1	159.939	1.6281	-3.2053	3885.897436	0.032562799	-0.320532815	20	0	5.9995	57.6246	0
1664	3.7632	302.72	159.903	1.628	-3.2054	3881.051282	0.032560299	-0.320536815	20	0	6.0003	57.6245	0
1665	3.7633	302.33	159.865	1.6277	-3.2054	3876	0.032554649	-0.320540015	20	0	6.0007	57.6243	0
1666	3.7634	301.9	159.824	1.6276	-3.2055	3870.512821	0.032551499	-0.320545415	20	0	5.9999	57.624	0
1667	3.7635	301.54	159.787	1.6274	-3.2055	3865.897436	0.032548999	-0.320549415	20	0	6.0003	57.6239	0
1668	3.7635	301.15	159.745	1.6272	-3.2055	3860.846154	0.032543949	-0.320554215	20	0	6.0003	57.6238	0
1669	3.7636	300.69	159.702	1.6269	-3.2056	3854.948718	0.032538899	-0.320560415	20	0	6.0003	57.6237	0
1670	3.7637	300.32	159.66	1.6267	-3.2056	3850.307692	0.032534499	-0.320564415	20	0	5.9999	57.6235	0
1671	3.7638	299.86	159.615	1.6265	-3.2057	3844.410256	0.032529499	-0.320572215	20	0	5.9995	57.6235	0
1672	3.7639	299.47	159.571	1.6262	-3.2058	3839.358974	0.032524449	-0.320576215	20	0	5.9991	57.6235	0
1673	3.764	299.01	159.523	1.6259	-3.2058	3833.461538	0.032518799	-0.320582415	20	0	5.9991	57.6238	0
1674	3.7641	298.57	159.475	1.6256	-3.2059	3827.769231	0.032512499	-0.320591215	20	0	5.9991	57.6241	0
1675	3.7641	298.21	159.427	1.6253	-3.206	3823.153846	0.032506849	-0.320599015	20	0	5.9991	57.6245	0
1676	3.7642	297.71	159.374	1.625	-3.2061	3816.820513	0.032499949	-0.320606815	20	0	5.9995	57.6249	0
1677	3.7643	297.25	159.321	1.6246	-3.2061	3810.948718	0.032491799	-0.320612415	20	0	5.9995	57.6252	0
1678	3.7644	296.83	159.269	1.6243	-3.2062	3805.461538	0.032486099	-0.320621015	20	0	5.9999	57.6255	0
1679	3.7645	296.35	159.212	1.624	-3.2063	3799.358974	0.032479199	-0.320632015	20	0	5.9995	57.6259	0
1680	3.7646	295.92	159.156	1.6236	-3.2064	3793.871795	0.032471049	-0.320641615	20	0	5.9995	57.6262	0
1681	3.7647	295.43	159.095	1.6231	-3.2065	3787.564103	0.032461599	-0.320652615	20	0	5.9999	57.6265	0
1682	3.7648	294.97	159.032	1.6226	-3.2067	3781.666667	0.032452799	-0.320666015	20	0	5.9995	57.6266	0
1683	3.7648	294.51	158.971	1.6221	-3.2068	3775.769231	0.032442099	-0.320677815	20	0	5.9991	57.6268	0
1684	3.7649	294.05	158.9	1.6215	-3.2069	3769.871795	0.032430799	-0.320691215	20	0	5.9995	57.627	0
1685	3.765	293.57	158.825	1.6209	-3.2071	3763.769231	0.032417599	-0.320707615	20	0	5.9991	57.6274	0
1686	3.7651	293.1	158.75	1.6202	-3.2073	3757.666667	0.032403149	-0.320726615	20	0	5.9999	57.6279	0
1687	3.7652	292.57	158.667	1.6194	-3.2075	3750.923077	0.032387449	-0.320749415	20	0	5.9999	57.6279	0
1688	3.7653	292.1	158.583	1.6186	-3.2077	3744.820513	0.032371699	-0.320767415	20	0	5.9995	57.6281	0
1689	3.7654	291.6	158.503	1.6178	-3.2079	3738.512821	0.032355999	-0.320786415	20	0	5.9995	57.6281	0
1690	3.7654	291.06	158.417	1.617	-3.2081	3731.564103	0.032340299	-0.320806015	20	0	5.9999	57.6282	0
1691	3.7655	290.57	158.334	1.6163	-3.2083	3725.230769	0.032325199	-0.320826615	20	0	5.9995	57.6283	0
1692	3.7656	290.04	158.246	1.6154	-3.2085	3718.512821	0.032308849	-0.320849415	20	0	5.9995	57.6284	0
1693	3.7657	289.5	158.157	1.6146	-3.2087	3711.564103	0.032291249	-0.320869815	20	0	5.9999	57.6286	0
1694	3.7658	288.98	158.072	1.6138	-3.2089	3704.820513	0.032275549	-0.320893415	20	0	6.0007	57.6287	0
1695	3.7659	288.47	157.981	1.6129	-3.2091	3698.282051	0.032257949	-0.320914815	20	0	5.9995	57.6286	0
1696	3.766	287.92	157.894	1.612	-3.2094	3691.333333	0.032240349	-0.320938415	20	0	6.0007	57.6285	0
1697	3.7661	287.37	157.801	1.6111	-3.2096	3684.179487	0.032222099	-0.320963615	20	0	6.0007	57.6283	0
1698	3.7661	286.79	157.707	1.6103	-3.2099	3676.820513	0.032205749	-0.320987215	20	0	5.9999	57.628	0
1699	3.7662	286.25	157.619	1.6094	-3.2101	3669.871795	0.032188149	-0.321009215	20	0	5.9999	57.6277	0
1700	3.7663	285.71	157.523	1.6085	-3.2103	3662.923077	0.032170549	-0.321034415	20	0	5.9999	57.6274	0
1701	3.7664	285.15	157.426	1.6076	-3.2106	3655.769231	0.032151699	-0.321059615	20	0	6.0003	57.6271	0
1702	3.7665	284.61	157.335	1.6066	-3.2109	3648.820513	0.032132849	-0.321085615	20	0	6.0003	57.6269	0
1703	3.7666	284.02	157.237	1.6058	-3.2111	3641.230769	0.032115249	-0.321112415	20	0	5.9995	57.6268	0
1704	3.7667	283.47	157.143	1.6049	-3.2114	3634.282051	0.032097649	-0.321136015	20	0	5.9999	57.6265	0
1705	3.7667	282.88	157.043	1.6039	-3.2116	3626.717949	0.032078799	-0.321163615	20	0	6.0003	57.6265	0
1706	3.7668	282.28	156.943	1.603	-3.2119	3618.923077	0.032059299	-0.321190415	20	0	5.9999	57.6265	0
1707	3.7669	281.73	156.847	1.6021	-3.2122	3611.974359	0.032041049	-0.321217215	20	0	5.9999	57.6263	0
1708	3.767	281.11	156.745	1.6011	-3.2125	3603.974359	0.032021599	-0.321245415	20	0	6.0003	57.6262	0
1709	3.7671	280.53	156.641	1.6001	-3.2127	3596.589744	0.032001449	-0.321274615	20	0	6.0003	57.6261	0
1710	3.7672	279.94	156.544	1.5991	-3.213	3589.025641	0.031981999	-0.321302215	20	0	5.9995	57.6259	0
1711	3.7673	279.35	156.439	1.5982	-3.2133	3581.435897	0.031963099	-0.321330615	20	0	5.9995	57.6258	0
1712	3.7674	278.74	156.333	1.5971	-3.2136	3573.641026	0.031942999	-0.321362815	20	0	5.9995	57.6258	0
1713	3.7674	278.17	156.234	1.5961	-3.2139	3566.282051	0.031922899	-0.321389615	20	0	5.9999	57.6258	0
1714	3.7675	277.53	156.127	1.5951	-3.2142	3558.076923	0.031902799	-0.321422615	20	0	6.0003	57.6254	0
1715	3.7676	276.94	156.026	1.5942	-3.2145	3550.487179	0.031883299	-0.321453415	20	0	5.9991	57.6254	0
1716	3.7677	276.33	155.92	1.5931	-3.2149	3542.692308	0.031862549	-0.321486415	20	0	5.9999	57.6255	0
1717	3.7678	275.69	155.81	1.5921	-3.2152	3534.487179	0.031841149	-0.321517215	20	0	6.0007	57.6257	0
1718	3.7679	275.12	155.707	1.5911	-3.2155	3527.128205	0.031821049	-0.321550215	20	0	5.9999	57.6257	0
1719	3.768	274.46	155.597	1.59	-3.2158	3518.692308	0.031800949	-0.321584815	20	0	5.9995	57.6257	0
1720	3.7681	273.87	155.493	1.589	-3.2162	3511.102564	0.031780849	-0.321616415	20	0	6.0003	57.6258	0
1721	3.7681	273.23	155.381	1.5879	-3.2165	3502.897436	0.031758199	-0.321651815	20	0	5.9999	57.6258	0
1722	3.7682	272.59	155.269	1.5868	-3.2169	3494.692308	0.031736849	-0.321687215	20	0	5.9991	57.626	0
1723	3.7683	271.96	155.163	1.5858	-3.2172	3486.692308	0.031716099	-0.321722615	20	0	5.9999	57.6261	0
1724	3.7684	271.32	155.049	1.5847	-3.2176	3478.487179	0.031694699	-0.321759615	20	0	5.9999	57.6263	0
1725	3.7685	270.68	154.935	1.5836	-3.218	3470.25641	0.031672699	-0.321795015	20	0	5.9991	57.6264	0
1726	3.7686	270.06	154.827	1.5826	-3.2183	3462.25641	0.031651949	-0.321832215	20	0	5.9999	57.6265	0
1727	3.7687	269.38	154.711	1.5815	-3.2187	3453.641026	0.031629349	-0.321871415	20	0	5.9999	57.6267	0
1728	3.7687	268.78	154.602	1.5804	-3.2191	3445.846154	0.031608599	-0.321908415	20	0	6.0003	57.6266	0
1729	3.7688	268.1	154.485	1.5793	-3.2195	3437.205128	0.031585949	-0.321948615	20	0	5.9999	57.6266	0
1730	3.7689	267.46	154.367	1.5781	-3.2199	3429	0.031562699	-0.321987215	20	0	6.0003	57.6263	0
1731	3.769	266.82	154.257	1.577	-3.2203	3420.794872	0.031540699	-0.322025015	20	0	6.0003	57.6263	0
1732	3.7691	266.16	154.137	1.576	-3.2207	3412.358974	0.031519349	-0.322068415	20	0	5.9999	57.6264	0
1733	3.7692	265.51	154.018	1.5747	-3.2211	3403.948718	0.031494799	-0.322108415	20	0	5.9995	57.6264	0
1734	3.7693	264.87	153.906	1.5737	-3.2215	3395.74359	0.031474699	-0.322147815	20	0	5.9999	57.6264	0
1735	3.7694	264.18	153.786	1.5726	-3.2219	3386.897436	0.031451449	-0.322189615	20	0	6.0003	57.6264	0
1736	3.7694	263.49	153.664	1.5714	-3.2223	3378.051282	0.031428199	-0.322232215	20	0	5.9999	57.6264	0
1737	3.7695	262.88	153.55	1.5703	-3.2227	3370.25641	0.031405549	-0.322273015	20	0	5.9999	57.6263	0
1738	3.7696	262.19	153.427	1.5691	-3.2232	3361.410256	0.031381649	-0.322317215	20	0	6.0003	57.6261	0
1739	3.7697	261.53	153.313	1.568	-3.2236	3353	0.031360299	-0.322359615	20	0	5.9999	57.6261	0
1740	3.7698	260.84	153.19	1.5668	-3.224	3344.153846	0.031336399	-0.322403815	20	0	5.9999	57.6261	0
1741	3.7699	260.19	153.068	1.5656	-3.2245	3335.717949	0.031312499	-0.322446215	20	0	5.9999	57.6261	0
1742	3.77	259.56	152.952	1.5645	-3.2249	3327.717949	0.031289899	-0.322487215	20	0	5.9995	57.6261	0
1743	3.77	258.86	152.827	1.5633	-3.2254	3318.666667	0.031265999	-0.322536015	20	0	5.9999	57.6261	0
1744	3.7701	258.18	152.702	1.562	-3.2258	3310.051282	0.031240849	-0.322580215	20	0	5.9995	57.6261	0
1745	3.7702	257.51	152.584	1.5609	-3.2262	3301.410256	0.031218249	-0.322623415	20	0	5.9999	57.6262	0
1746	3.7703	256.82	152.459	1.5597	-3.2267	3292.564103	0.031194349	-0.322670815	20	0	5.9999	57.6263	0
1747	3.7704	256.16	152.34	1.5586	-3.2271	3284.153846	0.031171099	-0.322714815	20	0	5.9995	57.6264	0
1748	3.7705	255.49	152.214	1.5574	-3.2276	3275.512821	0.031147849	-0.322762815	20	0	5.9999	57.6265	0
1749	3.7706	254.8	152.086	1.5561	-3.2281	3266.666667	0.031122049	-0.322812415	20	0	6.0003	57.6267	0
1750	3.7707	254.13	151.967	1.555	-3.2286	3258.025641	0.031100049	-0.322856615	20	0	6.0007	57.6267	0
1751	3.7707	253.44	151.839	1.5538	-3.229	3249.179487	0.031076149	-0.322904615	20	0	5.9995	57.6267	0
1752	3.7708	252.75	151.711	1.5526	-3.2296	3240.358974	0.031051649	-0.322955815	20	0	5.9999	57.627	0
1753	3.7709	252.09	151.591	1.5514	-3.23	3231.923077	0.031027749	-0.323003015	20	0	5.9991	57.6272	0
1754	3.771	251.38	151.462	1.5502	-3.2305	3222.871795	0.031004499	-0.323051015	20	0	5.9991	57.6276	0
1755	3.7711	250.76	151.341	1.549	-3.231	3214.871795	0.030980599	-0.323099815	20	0	5.9999	57.6279	0
1756	3.7712	250.04	151.21	1.5478	-3.2315	3205.615385	0.030956749	-0.323150215	20	0	5.9995	57.6283	0
1757	3.7713	249.33	151.081	1.5466	-3.232	3196.564103	0.030931599	-0.323199815	20	0	5.9995	57.6287	0
1758	3.7713	248.66	150.959	1.5454	-3.2325	3187.923077	0.030908949	-0.323249415	20	0	5.9995	57.6289	0
1759	3.7714	247.97	150.829	1.5442	-3.233	3179.076923	0.030883199	-0.323300615	20	0	5.9995	57.6293	0
1760	3.7715	247.29	150.699	1.543	-3.2335	3170.435897	0.030859299	-0.323353415	20	0	5.9999	57.6293	0
1761	3.7716	246.62	150.576	1.5418	-3.234	3161.820513	0.030836049	-0.323401415	20	0	5.9991	57.6296	0
1762	3.7717	245.93	150.445	1.5405	-3.2346	3152.974359	0.030810899	-0.323455815	20	0	5.9999	57.63	0
1763	3.7718	245.26	150.324	1.5393	-3.2351	3144.333333	0.030786999	-0.323505415	20	0	5.9999	57.6301	0
1764	3.7719	244.57	150.193	1.5381	-3.2356	3135.487179	0.030762499	-0.323555015	20	0	5.9999	57.6301	0
1765	3.772	243.85	150.062	1.5369	-3.2361	3126.230769	0.030737349	-0.323608615	20	0	6.0003	57.6301	0
1766	3.772	243.19	149.939	1.5357	-3.2366	3117.820513	0.030713449	-0.323659015	20	0	5.9999	57.6301	0
1767	3.7721	242.5	149.807	1.5344	-3.2371	3108.974359	0.030688299	-0.323711615	20	0	5.9999	57.6302	0
1768	3.7722	241.86	149.683	1.5333	-3.2376	3100.74359	0.030666299	-0.323762015	20	0	5.9995	57.6302	0
1769	3.7723	241.15	149.551	1.532	-3.2381	3091.692308	0.030640549	-0.323814815	20	0	5.9995	57.6302	0
1770	3.7724	240.46	149.419	1.5307	-3.2387	3082.846154	0.030614749	-0.323866815	20	0	6.0003	57.6304	0
1771	3.7725	239.77	149.294	1.5296	-3.2392	3074.025641	0.030592749	-0.323918015	20	0	6.0003	57.6305	0
1772	3.7726	239.08	149.161	1.5283	-3.2397	3065.179487	0.030565749	-0.323972415	20	0	5.9991	57.6305	0
1773	3.7727	238.39	149.028	1.5271	-3.2403	3056.333333	0.030541249	-0.324026615	20	0	6.0003	57.6307	0
1774	3.7727	237.74	148.904	1.5259	-3.2408	3047.897436	0.030517349	-0.324078615	20	0	5.9995	57.631	0
1775	3.7728	237.06	148.772	1.5246	-3.2413	3039.282051	0.030491549	-0.324134615	20	0	6.0003	57.6311	0
1776	3.7729	236.37	148.647	1.5234	-3.2419	3030.435897	0.030467699	-0.324185815	20	0	6.0003	57.6311	0
1777	3.773	235.7	148.514	1.5221	-3.2424	3021.794872	0.030441899	-0.324242415	20	0	5.9999	57.6311	0
1778	3.7731	234.98	148.381	1.5208	-3.243	3012.538462	0.030416149	-0.324296815	20	0	5.9999	57.6311	0
1779	3.7732	234.34	148.257	1.5197	-3.2435	3004.333333	0.030393499	-0.324350415	20	0	5.9995	57.6311	0
1780	3.7733	233.65	148.124	1.5184	-3.244	2995.487179	0.030367749	-0.324404615	20	0	5.9999	57.6314	0
1781	3.7733	232.94	147.991	1.5172	-3.2446	2986.435897	0.030343849	-0.324462215	20	0	5.9999	57.6314	0
1782	3.7734	232.3	147.867	1.516	-3.2451	2978.205128	0.030319949	-0.324513415	20	0	5.9999	57.6313	0
1783	3.7735	231.61	147.734	1.5147	-3.2457	2969.384615	0.030294799	-0.324570015	20	0	5.9999	57.6313	0
1784	3.7736	230.99	147.61	1.5136	-3.2462	2961.358974	0.030272199	-0.324623615	20	0	5.9995	57.6313	0
1785	3.7737	230.28	147.478	1.5124	-3.2468	2952.307692	0.030247649	-0.324678615	20	0	5.9999	57.6312	0
1786	3.7738	229.61	147.346	1.5112	-3.2474	2943.692308	0.030223799	-0.324737015	20	0	6.0003	57.6311	0
1787	3.7739	228.98	147.222	1.5101	-3.2479	2935.692308	0.030201149	-0.324788215	20	0	5.9995	57.6309	0
1788	3.774	228.31	147.089	1.5088	-3.2485	2927.051282	0.030175999	-0.324845615	20	0	5.9995	57.6309	0
1789	3.774	227.6	146.957	1.5075	-3.249	2918	0.030150849	-0.324903015	20	0	5.9999	57.6309	0
1790	3.7741	226.95	146.833	1.5064	-3.2496	2909.564103	0.030128249	-0.324955015	20	0	6.0003	57.6308	0
1791	3.7742	226.29	146.7	1.5052	-3.2501	2901.153846	0.030103699	-0.325011815	20	0	6.0003	57.6308	0
1792	3.7743	225.65	146.577	1.504	-3.2506	2892.948718	0.030080449	-0.325063815	20	0	5.9999	57.6308	0
1793	3.7744	224.96	146.445	1.5028	-3.2512	2884.102564	0.030056549	-0.325120415	20	0	5.9999	57.6309	0
1794	3.7745	224.3	146.314	1.5016	-3.2518	2875.666667	0.030031449	-0.325177215	20	0	5.9999	57.6309	0
1795	3.7746	223.68	146.191	1.5003	-3.2523	2867.666667	0.030005649	-0.325229015	20	0	5.9999	57.6309	0
1796	3.7746	223.01	146.059	1.4992	-3.2529	2859.051282	0.029983049	-0.325288215	20	0	5.9995	57.6309	0
1797	3.7747	222.33	145.929	1.4979	-3.2534	2850.410256	0.029957899	-0.325344815	20	0	5.9999	57.631	0
1798	3.7748	221.69	145.807	1.4968	-3.254	2842.205128	0.029935249	-0.325397615	20	0	5.9995	57.6311	0
1799	3.7749	221.07	145.678	1.4956	-3.2545	2834.205128	0.029912599	-0.325452815	20	0	5.9999	57.6311	0
1800	3.775	220.43	145.556	1.4945	-3.2551	2826	0.029889349	-0.325506215	20	0	5.9995	57.6313	0
1801	3.7751	219.75	145.427	1.4933	-3.2556	2817.358974	0.029865499	-0.325563015	20	0	5.9999	57.6314	0
1802	3.7752	219.11	145.297	1.492	-3.2562	2809.153846	0.029840349	-0.325618015	20	0	5.9995	57.6315	0
1803	3.7753	218.52	145.176	1.4909	-3.2567	2801.564103	0.029818349	-0.325669215	20	0	5.9999	57.6315	0
1804	3.7753	217.85	145.047	1.4898	-3.2573	2792.923077	0.029795099	-0.325726815	20	0	6.0007	57.6318	0
1805	3.7754	217.22	144.918	1.4885	-3.2578	2784.923077	0.029769949	-0.325779415	20	0	5.9991	57.6318	0
1806	3.7755	216.62	144.799	1.4875	-3.2583	2777.153846	0.029749199	-0.325832215	20	0	5.9999	57.6318	0
1807	3.7756	215.98	144.671	1.4863	-3.2589	2768.923077	0.029725299	-0.325887415	20	0	6.0003	57.6319	0
1808	3.7757	215.4	144.553	1.4851	-3.2594	2761.564103	0.029701399	-0.325939415	20	0	5.9999	57.6319	0
1809	3.7758	214.73	144.426	1.4839	-3.2599	2752.923077	0.029678799	-0.325994415	20	0	5.9999	57.6319	0
1810	3.7759	214.12	144.299	1.4828	-3.2605	2745.128205	0.029655549	-0.326050415	20	0	6.0003	57.6319	0
1811	3.776	213.53	144.181	1.4817	-3.261	2737.564103	0.029634149	-0.326102415	20	0	5.9999	57.6319	0
1812	3.776	212.92	144.055	1.4805	-3.2616	2729.769231	0.029610249	-0.326155815	20	0	5.9995	57.6319	0
1813	3.7761	212.28	143.93	1.4794	-3.2621	2721.564103	0.029587649	-0.326210215	20	0	5.9995	57.6322	0
1814	3.7762	211.69	143.813	1.4782	-3.2626	2713.974359	0.029564999	-0.326260615	20	0	5.9999	57.6325	0
1815	3.7763	211.08	143.688	1.4771	-3.2631	2706.179487	0.029542399	-0.326314215	20	0	5.9999	57.6324	0
1816	3.7764	210.54	143.572	1.476	-3.2636	2699.230769	0.029519749	-0.326364616	20	0	6.0003	57.6324	0
1817	3.7765	209.93	143.448	1.4749	-3.2642	2691.435897	0.029497749	-0.326418016	20	0	5.9999	57.6324	0
1818	3.7766	209.31	143.325	1.4738	-3.2647	2683.435897	0.029475749	-0.326470816	20	0	5.9991	57.6327	0
1819	3.7766	208.72	143.211	1.4727	-3.2652	2675.871795	0.029454349	-0.326520416	20	0	6.0003	57.6327	0
1820	3.7767	208.14	143.089	1.4716	-3.2657	2668.487179	0.029432999	-0.326573216	20	0	5.9999	57.6328	0
1821	3.7768	207.54	142.968	1.4705	-3.2662	2660.717949	0.029410999	-0.326623616	20	0	5.9995	57.6331	0
1822	3.7769	207.01	142.855	1.4696	-3.2667	2653.974359	0.029391499	-0.326672416	20	0	5.9995	57.6334	0
1823	3.777	206.39	142.734	1.4685	-3.2673	2645.974359	0.029369499	-0.326726016	20	0	5.9999	57.6336	0
1824	3.7771	205.86	142.622	1.4674	-3.2677	2639.230769	0.029348749	-0.326774816	20	0	6.0003	57.6336	0
1825	3.7772	205.27	142.502	1.4664	-3.2683	2631.641026	0.029327999	-0.326825216	20	0	5.9999	57.6337	0
1826	3.7773	204.71	142.383	1.4653	-3.2688	2624.487179	0.029305399	-0.326875616	20	0	6.0003	57.6337	0
1827	3.7773	204.15	142.272	1.4643	-3.2692	2617.333333	0.029285299	-0.326924416	20	0	6.0007	57.6335	0
1828	3.7774	203.58	142.155	1.4632	-3.2697	2609.974359	0.029263899	-0.326974816	20	0	6.0003	57.6334	0
1829	3.7775	203.02	142.038	1.4621	-3.2703	2602.794872	0.029242549	-0.327026016	20	0	5.9995	57.6334	0
1830	3.7776	202.48	141.929	1.4612	-3.2707	2595.846154	0.029223699	-0.327074016	20	0	5.9995	57.6334	0
1831	3.7777	201.95	141.813	1.4601	-3.2712	2589.128205	0.029201699	-0.327124416	20	0	5.9999	57.6334	0
1832	3.7778	201.44	141.705	1.4592	-3.2717	2582.589744	0.029183449	-0.327170016	20	0	5.9999	57.6336	0
1833	3.7779	200.88	141.591	1.4581	-3.2722	2575.435897	0.029162699	-0.327220416	20	0	5.9999	57.6337	0
1834	3.7779	200.33	141.478	1.4571	-3.2727	2568.282051	0.029141349	-0.327270816	20	0	5.9999	57.6337	0
1835	3.778	199.82	141.372	1.4562	-3.2732	2561.74359	0.029123099	-0.327318216	20	0	5.9999	57.6339	0
1836	3.7781	199.29	141.261	1.4551	-3.2737	2555	0.029101749	-0.327367016	20	0	5.9999	57.6343	0
1837	3.7782	198.77	141.15	1.4541	-3.2742	2548.282051	0.029082849	-0.327415016	20	0	6.0003	57.6344	0
1838	3.7783	198.27	141.047	1.4532	-3.2746	2541.948718	0.029063999	-0.327460616	20	0	6.0003	57.6344	0
1839	3.7784	197.75	140.939	1.4522	-3.2751	2535.230769	0.029044549	-0.327509416	20	0	6.0003	57.6344	0
1840	3.7785	197.3	140.837	1.4513	-3.2756	2529.538462	0.029025649	-0.327555216	20	0	6.0007	57.6343	0
1841	3.7786	196.75	140.73	1.4503	-3.276	2522.384615	0.029006199	-0.327602416	20	0	5.9999	57.6341	0
1842	3.7786	196.25	140.623	1.4494	-3.2765	2516.051282	0.028987949	-0.327648016	20	0	5.9999	57.6341	0
1843	3.7787	195.79	140.523	1.4485	-3.2769	2510.153846	0.028969699	-0.327693816	20	0	5.9995	57.6341	0
1844	3.7788	195.28	140.419	1.4475	-3.2774	2503.641026	0.028949599	-0.327740216	20	0	5.9999	57.6341	0
1845	3.7789	194.81	140.315	1.4466	-3.2778	2497.538462	0.028931999	-0.327783616	20	0	5.9995	57.634	0
1846	3.779	194.35	140.218	1.4457	-3.2783	2491.641026	0.028914399	-0.327826016	20	0	5.9999	57.6337	0
1847	3.7791	193.87	140.115	1.4448	-3.2787	2485.538462	0.028896799	-0.327872416	20	0	6.0007	57.6336	0
1848	3.7792	193.43	140.02	1.444	-3.2791	2479.846154	0.028879849	-0.327914216	20	0	6.0003	57.6336	0
1849	3.7792	192.95	139.919	1.4431	-3.2796	2473.74359	0.028861599	-0.327958416	20	0	6.0003	57.6336	0
1850	3.7793	192.48	139.82	1.4422	-3.28	2467.641026	0.028844649	-0.328003216	20	0	5.9999	57.6336	0
1851	3.7794	192.05	139.727	1.4414	-3.2804	2462.153846	0.028827649	-0.328041816	20	0	5.9999	57.6336	0
1852	3.7795	191.59	139.63	1.4405	-3.2809	2456.25641	0.028810699	-0.328085016	20	0	6.0003	57.6336	0
1853	3.7796	191.15	139.534	1.4396	-3.2813	2450.589744	0.028792449	-0.328128416	20	0	5.9999	57.6337	0
1854	3.7797	190.72	139.444	1.4388	-3.2817	2445.102564	0.028776749	-0.328167816	20	0	5.9999	57.6336	0
1855	3.7798	190.29	139.349	1.438	-3.2821	2439.641026	0.028759749	-0.328211016	20	0	5.9999	57.6337	0
1856	3.7799	189.88	139.262	1.4372	-3.2825	2434.358974	0.028744699	-0.328248016	20	0	6.0003	57.6338	0
1857	3.7799	189.44	139.167	1.4364	-3.2829	2428.692308	0.028727699	-0.328290616	20	0	5.9991	57.634	0
1858	3.78	189.03	139.075	1.4355	-3.2833	2423.410256	0.028710749	-0.328330016	20	0	5.9999	57.634	0
1859	3.7801	188.62	138.991	1.4348	-3.2837	2418.153846	0.028695649	-0.328370216	20	0	5.9995	57.634	0
1860	3.7802	188.22	138.902	1.4341	-3.2841	2413.102564	0.028681199	-0.328410216	20	0	5.9995	57.6342	0
1861	3.7803	187.81	138.813	1.4333	-3.2845	2407.846154	0.028665499	-0.328449616	20	0	5.9995	57.6343	0
1862	3.7804	187.43	138.731	1.4325	-3.2849	2403	0.028649149	-0.328485816	20	0	5.9995	57.6344	0
1863	3.7805	187.04	138.645	1.4317	-3.2852	2397.948718	0.028634049	-0.328524416	20	0	5.9999	57.6346	0
1864	3.7806	186.68	138.564	1.431	-3.2856	2393.307692	0.028620199	-0.328560616	20	0	5.9995	57.6347	0
1865	3.7806	186.28	138.48	1.4303	-3.286	2388.25641	0.028605749	-0.328597816	20	0	5.9995	57.6347	0
1866	3.7807	185.91	138.398	1.4295	-3.2863	2383.410256	0.028590649	-0.328634016	20	0	5.9995	57.6349	0
1867	3.7808	185.56	138.321	1.4288	-3.2867	2379	0.028576849	-0.328669416	20	0	5.9999	57.635	0
1868	3.7809	185.18	138.24	1.4281	-3.287	2374.153846	0.028562399	-0.328704816	20	0	5.9999	57.6349	0
1869	3.781	184.84	138.16	1.4274	-3.2874	2369.717949	0.028548549	-0.328741816	20	0	5.9995	57.6349	0
1870	3.7811	184.48	138.087	1.4268	-3.2878	2365.102564	0.028535999	-0.328776416	20	0	6.0007	57.6349	0
1871	3.7812	184.13	138.01	1.4261	-3.2881	2360.666667	0.028522149	-0.328808016	20	0	5.9999	57.6348	0
1872	3.7812	183.8	137.938	1.4255	-3.2884	2356.461538	0.028510199	-0.328840216	20	0	5.9995	57.6348	0
1873	3.7813	183.48	137.863	1.4248	-3.2887	2352.25641	0.028496399	-0.328874016	20	0	5.9999	57.6348	0
1874	3.7814	183.16	137.79	1.4242	-3.2891	2348.25641	0.028483199	-0.328908016	20	0	6.0003	57.6348	0
1875	3.7815	182.87	137.722	1.4236	-3.2894	2344.461538	0.028471249	-0.328937816	20	0	5.9999	57.6348	0
1876	3.7816	182.52	137.65	1.423	-3.2897	2340.051282	0.028459299	-0.328970216	20	0	6.0007	57.6348	0
1877	3.7817	182.21	137.58	1.4223	-3.29	2336.051282	0.028446699	-0.329000816	20	0	5.9999	57.6348	0
1878	3.7818	181.93	137.515	1.4218	-3.2903	2332.461538	0.028435399	-0.329030816	20	0	5.9999	57.6348	0
1879	3.7819	181.64	137.448	1.4211	-3.2906	2328.666667	0.028422199	-0.329062216	20	0	5.9999	57.6348	0
1880	3.7819	181.36	137.387	1.4206	-3.2909	2325.102564	0.028412799	-0.329089016	20	0	5.9995	57.6348	0
1881	3.782	181.06	137.322	1.42	-3.2912	2321.307692	0.028400199	-0.329119016	20	0	6.0007	57.6347	0
1882	3.7821	180.78	137.259	1.4194	-3.2915	2317.717949	0.028388899	-0.329147416	20	0	5.9999	57.6346	0
1883	3.7822	180.54	137.202	1.419	-3.2917	2314.564103	0.028379449	-0.329174816	20	0	5.9991	57.6345	0
1884	3.7823	180.26	137.142	1.4184	-3.292	2310.974359	0.028367499	-0.329201616	20	0	5.9999	57.6344	0
1885	3.7824	179.99	137.082	1.4178	-3.2923	2307.615385	0.028356849	-0.329226816	20	0	5.9999	57.6342	0
1886	3.7825	179.75	137.028	1.4174	-3.2925	2304.461538	0.028348049	-0.329252016	20	0	5.9999	57.6342	0
1887	3.7825	179.49	136.971	1.4169	-3.2928	2301.102564	0.028337999	-0.329278816	20	0	5.9999	57.6342	0
1888	3.7826	179.26	136.919	1.4164	-3.293	2298.153846	0.028328549	-0.329300816	20	0	5.9999	57.6341	0
1889	3.7827	179.03	136.866	1.416	-3.2933	2295.205128	0.028319749	-0.329326016	20	0	5.9999	57.6341	0
1890	3.7828	178.8	136.813	1.4155	-3.2935	2292.25641	0.028309699	-0.329350416	20	0	5.9999	57.6341	0
1891	3.7829	178.6	136.765	1.4151	-3.2937	2289.717949	0.028301499	-0.329373416	20	0	6.0003	57.6341	0
1892	3.783	178.37	136.715	1.4146	-3.2939	2286.769231	0.028292699	-0.329393816	20	0	5.9999	57.6341	0
1893	3.7831	178.19	136.667	1.4142	-3.2942	2284.461538	0.028283899	-0.329417416	20	0	5.9999	57.6341	0
1894	3.7832	177.96	136.623	1.4138	-3.2944	2281.512821	0.028276999	-0.329437216	20	0	5.9999	57.6341	0
1895	3.7832	177.76	136.579	1.4134	-3.2946	2278.974359	0.028267549	-0.329457616	20	0	5.9999	57.6341	0
1896	3.7833	177.61	136.537	1.413	-3.2948	2277.076923	0.028260649	-0.329478016	20	0	6.0003	57.6341	0
1897	3.7834	177.42	136.494	1.4127	-3.295	2274.564103	0.028253099	-0.329497016	20	0	5.9991	57.6341	0
1898	3.7835	177.24	136.453	1.4123	-3.2952	2272.25641	0.028246199	-0.329515816	20	0	5.9995	57.6341	0
1899	3.7836	177.05	136.416	1.4119	-3.2953	2269.923077	0.028238049	-0.329532416	20	0	5.9999	57.6341	0
1900	3.7837	176.89	136.378	1.4116	-3.2955	2267.820513	0.028231099	-0.329551216	20	0	6.0003	57.6342	0
1901	3.7838	176.76	136.342	1.4112	-3.2957	2266.128205	0.028224849	-0.329570216	20	0	5.9995	57.6343	0
1902	3.7838	176.59	136.308	1.411	-3.2959	2264.025641	0.028219149	-0.329585216	20	0	5.9991	57.6343	0
1903	3.7839	176.45	136.275	1.4106	-3.296	2262.128205	0.028212899	-0.329600216	20	0	5.9995	57.6344	0
1904	3.784	176.32	136.246	1.4104	-3.2962	2260.461538	0.028207849	-0.329615016	20	0	5.9995	57.6348	0
1905	3.7841	176.18	136.214	1.4101	-3.2963	2258.769231	0.028202199	-0.329630816	20	0	5.9995	57.635	0
1906	3.7843	175.95	136.159	1.4096	-3.2966	2255.820513	0.028192149	-0.329659216	20	0	5.9995	57.6351	0
1907	3.7845	175.76	136.108	1.4091	-3.2969	2253.307692	0.028182099	-0.329686016	20	0	6.0007	57.6355	0
1908	3.7846	175.56	136.064	1.4088	-3.2971	2250.769231	0.028175149	-0.329708816	20	0	6.0003	57.6353	0
1909	3.7848	175.43	136.025	1.4083	-3.2973	2249.076923	0.028166349	-0.329729216	20	0	5.9999	57.635	0
1910	3.785	175.28	135.992	1.408	-3.2975	2247.179487	0.028160699	-0.329748216	20	0	6.0007	57.6347	0
1911	3.7852	175.13	135.953	1.4076	-3.2977	2245.282051	0.028152549	-0.329771016	20	0	6.0003	57.6338	0
1912	3.7864	175.25	135.924	1.4069	-3.2982	2246.769231	0.028138699	-0.329823016	20	0	5.9999	57.6329	0
1913	3.7866	175.4	135.945	1.4069	-3.2983	2248.666667	0.028138699	-0.329830016	20	0	6.0003	57.6328	0
1914	3.7868	175.54	135.964	1.4069	-3.2983	2250.564103	0.028138699	-0.329832416	20	0	5.9999	57.6324	0
1915	3.787	175.76	135.988	1.407	-3.2984	2253.307692	0.028139949	-0.329835616	20	0	5.9999	57.6319	0
1916	3.7872	176.09	136.028	1.4071	-3.2983	2257.512821	0.028141849	-0.329834816	20	0	5.9999	57.6315	0
1917	3.7873	176.2	136.043	1.4071	-3.2984	2258.974359	0.028141849	-0.329838016	20	0	6.0003	57.6314	0
1918	3.7874	176.32	136.06	1.4072	-3.2984	2260.461538	0.028144349	-0.329835616	20	0	5.9999	57.6314	0
1919	3.7876	176.59	136.093	1.4072	-3.2984	2264.025641	0.028144999	-0.329837216	20	0	6.0003	57.631	0
1920	3.7877	176.78	136.111	1.4073	-3.2984	2266.358974	0.028145599	-0.329838016	20	0	6.0003	57.6306	0
1921	3.7878	176.91	136.127	1.4073	-3.2984	2268.025641	0.028145599	-0.329836416	20	0	6.0007	57.6305	0
1922	3.7878	177.07	136.147	1.4074	-3.2984	2270.128205	0.028148749	-0.329837216	20	0	6.0003	57.6302	0
1923	3.7879	177.25	136.167	1.4074	-3.2984	2272.461538	0.028148149	-0.329836416	20	0	6.0003	57.63	0
1924	3.788	177.42	136.187	1.4075	-3.2984	2274.564103	0.028150649	-0.329836416	20	0	6.0003	57.6297	0
1925	3.7881	177.61	136.206	1.4075	-3.2984	2277.076923	0.028150649	-0.329837216	20	0	6.0003	57.6297	0
1926	3.7882	177.81	136.226	1.4076	-3.2984	2279.615385	0.028152549	-0.329835616	20	0	5.9995	57.6297	0
1927	3.7883	177.99	136.248	1.4076	-3.2984	2281.923077	0.028152549	-0.329836416	20	0	5.9999	57.6296	0
1928	3.7884	178.19	136.271	1.4077	-3.2983	2284.461538	0.028154399	-0.329834016	20	0	6.0003	57.6293	0
1929	3.7885	178.4	136.293	1.4078	-3.2983	2287.205128	0.028155699	-0.329834016	20	0	6.0003	57.6292	0
1930	3.7885	178.61	136.317	1.4079	-3.2983	2289.923077	0.028157549	-0.329830816	20	0	5.9999	57.6292	0
1931	3.7886	178.84	136.342	1.4079	-3.2983	2292.871795	0.028158849	-0.329832416	20	0	6.0003	57.6289	0
1932	3.7887	179.04	136.366	1.408	-3.2983	2295.410256	0.028160099	-0.329830016	20	0	5.9999	57.6286	0
1933	3.7888	179.3	136.394	1.4081	-3.2983	2298.769231	0.028161949	-0.329827616	20	0	5.9999	57.6286	0
1934	3.7889	179.53	136.419	1.4082	-3.2983	2301.717949	0.028163849	-0.329826016	20	0	6.0003	57.6285	0
1935	3.789	179.8	136.446	1.4083	-3.2982	2305.102564	0.028165749	-0.329824616	20	0	5.9999	57.6285	0
1936	3.7891	180.06	136.475	1.4084	-3.2982	2308.461538	0.028168249	-0.329822216	20	0	5.9999	57.6284	0
1937	3.7891	180.27	136.503	1.4084	-3.2982	2311.205128	0.028168899	-0.329820616	20	0	6.0003	57.6283	0
1938	3.7892	180.55	136.532	1.4086	-3.2982	2314.769231	0.028172049	-0.329820616	20	0	5.9999	57.6282	0
1939	3.7893	180.83	136.563	1.4087	-3.2982	2318.358974	0.028173299	-0.329818216	20	0	6.0003	57.6282	0
1940	3.7894	181.08	136.593	1.4088	-3.2982	2321.512821	0.028175149	-0.329815816	20	0	5.9995	57.6282	0
1941	3.7895	181.39	136.627	1.4089	-3.2981	2325.512821	0.028178299	-0.329814216	20	0	5.9995	57.6281	0
1942	3.7896	181.65	136.658	1.409	-3.2981	2328.871795	0.028180849	-0.329813416	20	0	5.9995	57.6281	0
1943	3.7897	181.93	136.692	1.4091	-3.2981	2332.461538	0.028182699	-0.329811216	20	0	5.9999	57.6282	0
1944	3.7898	182.28	136.728	1.4093	-3.2981	2336.871795	0.028185849	-0.329807216	20	0	5.9995	57.6283	0
1945	3.7898	182.57	136.762	1.4094	-3.298	2340.666667	0.028188349	-0.329804816	20	0	5.9999	57.6285	0
1946	3.7899	182.87	136.799	1.4095	-3.298	2344.461538	0.028190249	-0.329802416	20	0	5.9995	57.6287	0
1947	3.79	183.18	136.837	1.4097	-3.298	2348.461538	0.028194649	-0.329799416	20	0	6.0003	57.6289	0
1948	3.7901	183.53	136.874	1.4099	-3.298	2352.897436	0.028197149	-0.329798616	20	0	5.9995	57.6292	0
1949	3.7902	183.85	136.915	1.4101	-3.2979	2357.102564	0.028201549	-0.329793816	20	0	5.9991	57.6292	0
1950	3.7903	184.15	136.953	1.4102	-3.2979	2360.897436	0.028203449	-0.329790616	20	0	6.0007	57.6293	0
1951	3.7904	184.51	136.996	1.4104	-3.2979	2365.512821	0.028207249	-0.329787616	20	0	5.9999	57.6293	0
1952	3.7904	184.89	137.041	1.4105	-3.2978	2370.358974	0.028210999	-0.329783616	20	0	5.9995	57.6293	0
1953	3.7905	185.23	137.082	1.4108	-3.2978	2374.794872	0.028216049	-0.329777216	20	0	5.9999	57.6292	0
1954	3.7906	185.61	137.128	1.411	-3.2977	2379.615385	0.028220449	-0.329773416	20	0	5.9999	57.6292	0
1955	3.7907	185.96	137.174	1.4112	-3.2977	2384.051282	0.028224199	-0.329767016	20	0	5.9999	57.6292	0
1956	3.7908	186.3	137.219	1.4114	-3.2976	2388.461538	0.028228599	-0.329763216	20	0	5.9999	57.6292	0
1957	3.7909	186.69	137.269	1.4116	-3.2976	2393.512821	0.028232999	-0.329756016	20	0	5.9999	57.6293	0
1958	3.791	187.06	137.316	1.412	-3.2975	2398.153846	0.028239299	-0.329750616	20	0	5.9999	57.6293	0
1959	3.7911	187.45	137.369	1.4121	-3.2974	2403.205128	0.028242449	-0.329744216	20	0	5.9999	57.6292	0
1960	3.7911	187.84	137.423	1.4124	-3.2974	2408.25641	0.028248099	-0.329737216	20	0	5.9999	57.6292	0
1961	3.7912	188.24	137.475	1.4127	-3.2973	2413.307692	0.028254349	-0.329731616	20	0	6.0007	57.6289	0
1962	3.7913	188.62	137.532	1.413	-3.2972	2418.153846	0.028260049	-0.329723816	20	0	5.9999	57.6286	0
1963	3.7914	189.03	137.591	1.4133	-3.2972	2423.410256	0.028265699	-0.329715816	20	0	5.9999	57.6285	0
1964	3.7915	189.44	137.65	1.4137	-3.2971	2428.692308	0.028274499	-0.329706416	20	0	6.0007	57.6284	0
1965	3.7916	189.83	137.714	1.4141	-3.297	2433.74359	0.028281399	-0.329697016	20	0	6.0003	57.6282	0
1966	3.7917	190.23	137.778	1.4144	-3.2969	2438.794872	0.028288949	-0.329685216	20	0	6.0003	57.6279	0
1967	3.7917	190.64	137.85	1.415	-3.2967	2444.051282	0.028299649	-0.329670216	20	0	6.0003	57.6279	0
1968	3.7918	191.06	137.928	1.4156	-3.2966	2449.538462	0.028312199	-0.329656816	20	0	6.0003	57.6278	0
1969	3.7919	191.49	138.003	1.4162	-3.2964	2455	0.028324149	-0.329642616	20	0	6.0007	57.6278	0
1970	3.792	191.95	138.086	1.4168	-3.2962	2460.897436	0.028336699	-0.329624616	20	0	6.0003	57.6275	0
1971	3.7921	192.38	138.17	1.4176	-3.2961	2466.358974	0.028351199	-0.329609616	20	0	6.0003	57.6272	0
1972	3.7922	192.84	138.25	1.4181	-3.2959	2472.25641	0.028362499	-0.329593016	20	0	6.0003	57.627	0
1973	3.7923	193.3	138.336	1.4188	-3.2957	2478.153846	0.028375699	-0.329572616	20	0	5.9995	57.6269	0
1974	3.7924	193.74	138.419	1.4194	-3.2956	2483.846154	0.028388249	-0.329556016	20	0	5.9999	57.6267	0
1975	3.7924	194.23	138.508	1.4202	-3.2954	2490.153846	0.028403349	-0.329537816	20	0	6.0007	57.6266	0
1976	3.7925	194.71	138.598	1.4209	-3.2952	2496.25641	0.028417199	-0.329519016	20	0	6.0007	57.6264	0
1977	3.7926	195.15	138.683	1.4215	-3.295	2501.948718	0.028430999	-0.329500016	20	0	6.0007	57.6261	0
1978	3.7927	195.66	138.775	1.4222	-3.2948	2508.487179	0.028444849	-0.329478816	20	0	5.9999	57.6257	0
1979	3.7928	196.17	138.868	1.423	-3.2946	2515	0.028460549	-0.329458416	20	0	5.9999	57.6254	0
1980	3.7929	196.65	138.956	1.4237	-3.2944	2521.102564	0.028474399	-0.329440216	20	0	6.0007	57.6254	0
1981	3.793	197.14	139.051	1.4245	-3.2942	2527.435897	0.028489449	-0.329418216	20	0	5.9999	57.6254	0
1982	3.7931	197.63	139.14	1.4252	-3.294	2533.74359	0.028503949	-0.329400016	20	0	6.0003	57.6254	0
1983	3.7931	198.12	139.237	1.4259	-3.2938	2540.051282	0.028518399	-0.329378016	20	0	5.9995	57.6253	0
1984	3.7932	198.7	139.335	1.4267	-3.2936	2547.435897	0.028534099	-0.329356016	20	0	5.9999	57.6253	0
1985	3.7933	199.18	139.428	1.4275	-3.2933	2553.538462	0.028549199	-0.329332416	20	0	5.9999	57.6251	0
1986	3.7934	199.7	139.527	1.4283	-3.2931	2560.282051	0.028565549	-0.329312016	20	0	5.9995	57.625	0
1987	3.7935	200.23	139.628	1.4291	-3.2929	2567.025641	0.028581849	-0.329287416	20	0	6.0003	57.625	0
1988	3.7936	200.74	139.724	1.4299	-3.2926	2573.538462	0.028597599	-0.329264616	20	0	6.0003	57.625	0
1989	3.7937	201.28	139.827	1.4307	-3.2924	2580.487179	0.028614549	-0.329240216	20	0	5.9995	57.625	0
1990	3.7937	201.82	139.924	1.4315	-3.2922	2587.435897	0.028630299	-0.329215016	20	0	6.0003	57.625	0
1991	3.7938	202.36	140.029	1.4324	-3.292	2594.384615	0.028647249	-0.329195416	20	0	5.9999	57.6251	0
1992	3.7939	202.94	140.134	1.4332	-3.2916	2601.74359	0.028664199	-0.329163816	20	0	5.9999	57.6251	0
1993	3.794	203.45	140.233	1.434	-3.2914	2608.282051	0.028680549	-0.329138616	20	0	6.0003	57.625	0
1994	3.7941	204.02	140.339	1.4349	-3.2911	2615.641026	0.028698799	-0.329111816	20	0	6.0003	57.6247	0
[truncated: 18,606 more rows]
